# Supplementary material for: Is it really organic? Credibility factors of organic food–A systematic review and bibliometric analysis
Source: PLoS One. 2022 Apr 14;17(4):e0266855. doi: 10.1371/journal.pone.0266855 (PMC9009713; doi:10.1371/journal.pone.0266855)
Supplement: S2 File — (XLSX) [file pone.0266855.s002.xlsx]

## Sheet: Sheet1
Nr.	Author		Title										Country			Product type	Theoretical framework	Method/ Design	Sample size	Main findings
		Year		Labelling	Certification/logo	COO	Price	Place of purchase	Brand	Packaging	Product category/ production method	Advertising/Communication		Developed	Continent
1	Perić, N., Vasić-Nikčević, A., & Vujić, N. (2017)	2017	Consumers attitudes on organic food in Serbia and Croatia: A comparative analysis	0	0	0	0	0	0	0	0	1	Serbia and Croatia	Developed	Europe	general	-	questionaire	520	63% of Serbian and 50% of Croatian respondents do not believe advertising on organic food
2	Činjarević, M., Agić, E., & Peštek, A. (2018)	2018	When Consumers are in Doubt, You Better Watch Out! The Moderating Role of Consumer Skepticism and Subjective Knowledge in the Context of Organic Food Consumption.	1	0	0	0	0	0	0	0	1	Croatia	Developed	Europe	general	TPB	questionaire	184	most consumers are sceptical about product claims of organic food on the labeling and advertising
3	Bonn, M. A., Cronin Jr, J. J., & Cho, M. (2016)	2016	Do environmental sustainable practices of organic wine suppliers affect consumers’ behavioral intentions? The moderating role of trust	0	0	0	0	1	0	0	0	0	USA	Developed	North America	wine		questionaire	471	consumers are more likely to purchase organic wine from a retailer they trust
4	Yin, S., Chen, M., Chen, Y., Xu, Y., Zou, Z., & Wang, Y. (2016)	2016	Consumer trust in organic milk of different brands: the role of Chinese organic label	0	1	0	1	0	1	0	0	0	China		Asia	milk		questionaire	876	well-known brands are trusted more than lesser known brands, low price reduce consumer trust and certification has no significant impact on trust
5	Bryła, P. (2016)	2016	Organic food consumption in Poland: Motives and barriers.	1	0	1	0	1	1	1	0	0	Poland	Developed	Europe	general		questionaire	1000	the following factors influencing organic food authencity: natural taste, product quality, label, quality sign, retailer, merchandising, appearance, knowledge, packaging, brand name, region, scarcity and tourism
6	Yue, L., Liu, Y., & Wei, X. (2017)	2017	Influence of online product presentation on consumers’ trust in organic food	0	0	0	0	1	0	0	0	0	China		Asia	chicken	Media richness	laboratory experiment	120	media richness of website and review lengths of product impacts the trust in organic food in case of E-commerce
7	Nuttavuthisit, K., & Thøgersen, J. (2017)	2017	The importance of consumer trust for the emergence of a market for green products: The case of organic food	0	1	0	0	1	0	1	0	0	Thailand		Asia	general		focus group, questionaire	177	general trust in the certification system in Thailand is low, consumers rely on package appearance and the retail store
8	Pivato, S., Misani, N., & Tencati, A. (2008)	2008	The impact of corporate social responsibility on consumer trust: the case of organic food	0	0	0	0	1	0	0	0	0	Italy	Developed	Europe	general	SEM	questionaire	400	CSR activities of retailers positively influence trust in organic food
9	Zander, K., Padel, S., & Zanoli, R. (2015)	2015	EU organic logo and its perception by consumers	1	1	0	0	0	0	0	0	0	Estonia, France, Germany, Italy, Poland, UK	Developed	Europe	general		questionaire	3000	pragmatic organic consumers trust organic certification regardless COO, committed consumers have lower trust in global certifications
10	Janssen, M., & Hamm, U. (2012a)	2012	Product labelling in the market for organic food: Consumer preferences and willingness-to-pay for different organic certification logos	1	1	0	0	0	0	0	0	0	Czech Republik, Denmark, Germany, Italy, Switzerland, UK	Developed	Europe	apples, eggs		choise experiment	2441	organic logos create consumer trust, well known and trusted logos are perceived as stricter standard and control system
11	Tung, S. J., Shih, C. C., Wei, S., & Chen, Y. H. (2012)	2012	Attitudinal inconsistency toward organic food in relation to purchasing intention and behavior: An illustration of Taiwan consumers	1	0	0	0	0	0	0	0	0	Taiwan		Asia	general		questionaire	913	Taiwanese consumers do not trust organic labels
12	Chen, J., & Lobo, A. (2012)	2012	Organic food products in China: determinants of consumers’ purchase intentions	1	0	0	0	0	0	0	0	0	China		Asia	general	SEM	questionaire	960	labelling is the most important factor influencing consumer beliefs
13	Sangkumchaliang, P., & Huang, W. C. (2012)	2012	Consumers’ perceptions and attitudes of organic food products in Northern Thailand	0	1	0	0	0	0	0	0	0	Thailand		Asia	general		questionaire	390	the knowledge of certification body is important to the customer to trust organic product
14	Gerrard, C., Janssen, M., Smith, L., Hamm, U., & Padel, S. (2013)	2013	UK consumer reactions to organic certification logos	1	1	0	0	0	0	0	0	0	UK	Developed	Europe	apples, eggs		focus group, questionaire	410	consumers trust products more, which has national (Soil Association) organic logo, than EU logo (or without logo)
15	Yin, S., Han, F., Wang, Y., Hu, W., & Lv, S. (2019)	2019	Ethnocentrism, Trust, and the Willingness to Pay of Chinese Consumers for Organic Labels from Different Countries and Certifiers	0	1	1	0	0	0	0	0	0	China		Asia		choise experiment	questionaire	853	trust in the organic food depends on COO and certifiers
16	Thøgersen, J., Pedersen, S., & Aschemann-Witzel, J. (2019).	2019	The impact of organic certification and country of origin on consumer food choice in developed and emerging economies	1	0	1	0	0	0	0	0	0	Germany, France, Denmark, China, Thailand	both	both	milk, pork chops		questionaire	6059	COO is more important quality cue than organic labelling, consumers prefer products from developed countries
17	Hwang, J., & Chung, J. E. (2019)	2019	What drives consumers to certain retailers for organic food purchase: The role of fit for consumers’ retail store preference	0	0	0	0	1	0	0	0	0	USA	Developed	North America	general		questionaire	318	consumers' perception of retailer's store quality positively influences organic food fit
18	Vega-Zamora, M., Torres-Ruiz, F. J., & Parras-Rosa, M. (2019)	2019	Towards sustainable consumption: Keys to communication for improving trust in organic foods.	0	0	0	0	0	0	0	0	1	Spain	Developed	Europe	general		questionaire	800	communication helps to build trust towards organic food
19	Chen, M., Wang, Y., Yin, S., Hu, W., & Han, F. (2019)	2019	Chinese consumer trust and preferences for organic labels from different regions	1	1	1	0	0	0	0	0	0	China		Asia	tomato		questionaire	576	Chinese consumer trust organic products with organic labels from developed countries
20	Yadav, R., Singh, P. K., Srivastava, A., & Ahmad, A. (2019).	2019	Motivators and barriers to sustainable food consumption: Qualitative inquiry about organic food consumers in a developing nation	0	1	0	0	0	1	0	0	0	India		Asia	general		in-depth interview	34	there are many different organic certifiers in India, which cause confusion, and there are no known brands of organic food which they can trust
21	Lee, T. H., Fu, C. J., & Chen, Y. Y. (2019)	2019	Trust factors for organic foods: consumer buying behavior	1	0	1	1	0	0	0	0	0	Taiwan		Asia	general		questionaire	928	labelling, local production and price premium affects the trust in organic food
22	Lockie, S., Lyons, K., Lawrence, G., & Mummery, K. (2002).	2002	Eating ‘green’: motivations behind organic food consumption in Australia.	0	1	0	0	0	0	0	1	0	Australia	Developed	Oceania	general		focus group	~130	certification is important, but processed food makes people suspicious, if it is really organic
23	Steffen, A., & Doppler, S. (2019)	2019	Building consumer trust and satisfaction through sustainable business practices with organic supermarkets: the case of Alnatura	1	1	0	1	1	1	0	0	0	Germany	Developed	Europe	general		case study	10	brand and retailer are important to customer, although they do not believe in certificates
24	Sobhanifard, Y. (2018)	2018	Hybrid modelling of the consumption of organic foods in Iran using exploratory factor analysis and an artificial neural network.	1	0	0	0	0	0	0	0	0	Iran		Asia	general		questionaire	546	product claims, psychological security and doubt are the main components of organic food trust
25	Krystallis, A., & Chryssohoidis, G. (2005)	2005	Consumers' willingness to pay for organic food.	1	1	0	0	1	0	0	0	0	Greece	Developed	Europe	general		questionaire	164	consumers who does not trust organic labels, certifiers and retailers are not willing to pay more for organic food
26	McEachern, M., Seaman, C., Padel, S., & Foster, C. (2005).	2005	Exploring the gap between attitudes and behaviour	1	1	1	0	1	0	0	0	0	UK	Developed	Europe	general		focus group	96	organic and not organic buyers have no trust in supermarkets in case of organic food, labels and certification increase trust, but consumers are afraid of imported organic food
27	Essoussi, L. H., & Zahaf, M. (2008)	2008	Decision making process of community organic food consumers: an exploratory study	1	1	1	0	1	0	0	0	0	Canada	Developed	North America	general		focus group	6 focus group	Labelling, certifiers are creating trust amongst consumers, they are sceptic about imported organic food, and they do not trust superstores
28	Meyerding, S. G., & Merz, N. (2018)	2018	Consumer preferences for organic labels in Germany using the example of apples–Combining choice-based conjoint analysis and eye-tracking measurements	1	0	0	0	0	0	0	0	0	Germany	Developed	Europe	apple	conjoint, eye tracking		73	the occurrence of organic label create trust in the product
29	Konuk, F. A. (2018)	2018	The role of store image, perceived quality, trust and perceived value in predicting consumers’ purchase intentions towards organic private label food.	0	0	0	0	1	1	0	0	0	Turkey		Asia	general		questionaire	352	store image influences the trust in private label organic food
30	Kim, G., Seok, J. H., & Mark, T. B. (2018).	2018	New market opportunities and consumer heterogeneity in the US Organic food market	0	1	0	0	0	0	0	0	0	USA	Developed	North America	general		consumer panel	154308	USDA organic labelling is more credible than third party organic certification
31	Pedersen, S., Aschemann-Witzel, J., & Thøgersen, J. (2018).	2018	Consumers' evaluation of imported organic food products: The role of geographical distance	0	0	1	0	0	0	0	0	0	Germany	Developed	Europe	general		questionaire, focus group	255 + 38	the trust in the exporting country has an affect on the organic food trust
32	Yormirzoev, M., Li, T., & Teuber, R. (2020).	2020	Consumers’ willingness to pay for organic versus all‐natural milk–Does certification make a difference?	0	0	1	0	0	0	0	0	0	Russia		Europe	milk		questionaire	608	consumer trust organic milk from the EU better, than from Russia
33	Rong-Da Liang, A., & Lim, W. M. (2020)	2020	Why do consumers buy organic food? Results from an S–O–R model	1	0	0	0	0	0	0	0	0	Taiwan		Asia	general	S-O-R model	questionaire	592	nutritional values on the labelling enhance trust in the organic labels
34	de Morais Watanabe, E. A., Alfinito, S., Curvelo, I. C. G., & Hamza, K. M. (2020).	2020	Perceived value, trust and purchase intention of organic food: a study with Brazilian consumers.	1	1	0	0	0	0	0	0	0	Brazil		Latin America	general		questionaire	382	Brazilians have a lack of trust in institutions and companies, which influences consumer trust
35	Kantamaturapoj, K., & Marshall, A. (2020)	2020	Providing organic food to urban consumers: case studies of supermarkets in Bangkok and metropolitan area	0	1	0	0	1	0	0	0	1	Thailand		Asia	general		in-depth interview	9	Certification and retail communication is key to consumer trust.
36	Zepeda, L., & Deal, D. (2009)	2009	Organic and local food consumer behaviour: Alphabet theory.	0	0	0	0	1	0	0	0	0	USA	Developed	North America	general		interview		consumers do not trust organic food from Wallmart
37	Essoussi, L. H., & Zahaf, M. (2009).	2009	Exploring the decision‐making process of Canadian organic food consumers.	1	1	1	0	1	0	0	0	0	Canada	Developed	North America	general		in-depth interview	21	distribution, certification, COO and labelling are related to consumers' trust in organic food
38	Danner, H., & Menapace, L. (2020)	2020	Using online comments to explore consumer beliefs regarding organic food in German-speaking countries and the United States	1	0	1	0	1	1	1	1	0	USA, Germany, Switzerland, Austria	Developed	both	general		online comment analysis	1069 comment	the authors found 5 authenticity related theme: organic label, origin, retail outlet/brand, packaging, product category
39	Yip, L., & Janssen, M. (2015)	2015	How do consumers perceive organic food from different geographic origins? Evidence from Hong Kong and Shanghai.	0	0	1	0	0	0	0	0	0	China		Asia	general		questionaire	245	Hong Kong consumers found Chinese organic product less trustworthy than local and imported organic product
40	Bruschi, V., Shershneva, K., Dolgopolova, I., Canavari, M., & Teuber, R. (2015)	2015	Consumer perception of organic food in emerging markets: evidence from Saint Petersburg, Russia	0	1	1	0	0	0	0	0	0	Russia		Europe	general		focus group, questionaire	160	Russian consumers trust European certifications more, than local
41	Vittersø, G., & Tangeland, T. (2015)	2015	The role of consumers in transitions towards sustainable food consumption. The case of organic food in Norway	1	0	0	0	0	0	0	0	0	Norway	Developed	Europe	general		questionaire	1987	Norwegian consumers trust labelling less in 2013 than 2000
42	Teng, C. C., & Wang, Y. M. (2015)	2015	Decisional factors driving organic food consumption	1	0	0	0	0	0	0	0	0	Taiwan		Asia	general		questionaire	693	Labelling is significant to the creation of consumer trust
43	Hemmerling, S., Hamm, U., & Spiller, A. (2015)	2015	Consumption behaviour regarding organic food from a marketing perspective—a literature review	1	1	0	0	1	1	1	0	0	-			general		review		-
44	Müller, C. E., & Gaus, H. (2015)	2015	Consumer response to negative media information about certified organic food products	0	0	0	0	0	0	0	0	1	Germany	Developed	Europe	general		questionaire	145	negative media has a negative effect on organic food trust
45	Perrini, F., Castaldo, S., Misani, N., & Tencati, A. (2010)	2010	The impact of corporate social responsibility associations on trust in organic products marketed by mainstream retailers: a study of Italian consumers	0	0	0	0	1	1	0	0	0	Italy	Developed	Europe	yoghurt		questionaire	183	consumers are more likely to trust private label organic products, if they consider the retailer as socially responsible
46	Thorsøe, M. H., Christensen, T., & Povlsen, K. K. (2016)	2016	“‘Organics’ are good, but we don’t know exactly what the term means!” Trust and Knowledge in Organic Consumption	1	1	1	0	0	0	0	0	0	Denmark	Developed	Europe	general		focus group, questionaire	5467	Danish consumers have high trust in the labelling and the certification
47	Van Loo, E. J., Caputo, V., Nayga Jr, R. M., Meullenet, J. F., & Ricke, S. C. (2011)	2011	Consumers’ willingness to pay for organic chicken breast: Evidence from choice experiment	0	1	0	0	0	0	0	0	0	USA	Developed	North America	chicken breast			976	USDA organic logo create more trust than generic organic logo
48	Janssen, M., & Hamm, U. (2012b)	2012	The mandatory EU logo for organic food: consumer perceptions	0	1	1	0	0	0	0	0	0	Czech Republik, Denmark, Germany, Italy, UK	Developed	Europe	general		questionare, focus group	2042, 149	trust in EU organic logo and the certification behind was not very high
49	Lang, B., & Conroy, D. M. (2021)	2021	Are trust and consumption values important for buyers of organic food? A comparison of regular buyers, occasional buyers, and non-buyers	0	1	0	0	1	0	0	0	0	Vietnam	developing	Asia	vegetables		interview	27	Vietnamese consumers are sceptic in local certifications' authenticity, USDA certificate create more trust. Bigger retailers are seen more trustworthy in case of organic vegetables.
50	Yang, X., Chen, Q., Lin, N., Han, M., Chen, Q., Zheng, Q., ... & Xu, Z. (2021).	2021	Chinese consumer preferences for organic labels on Oolong tea: evidence from a choice experiment	1	1	0	0	0	0	0	0	0	China		Asia	Oolong tea		choise experiment	450	Contrary to other food products, in case of oolong tea Chinese consumers prefer Chinese organic certification
51	Lian, S. B., & Rajadurai, K. G. (2020).	2020	Consumers’ knowledge, perceived quality, trust of the myorganic logo, and purchase behaviour towards organic food in malaysia	0	1	0	0	0	0	0	0	0	Malaysia		Asia	general		survey	390	Malaysian consumers trust their national organic logo, myOrganic
52	Yu, W., Han, X., Ding, L., & He, M. (2021)	2021	Organic food corporate image and customer co-developing behavior	0	0	0	0	0	1	0	0	0	China		Asia	general		survey	269	CSR activities of organic food companies can positively influence consumer trust of organic food
53	Ladwein, R., & Romero, A. M. S. (2021)	2021	The role of trust in the relationship between consumers, producers and retailers of organic food: A sector-based approach	0	0	0	0	1	0	0	0	0	France		Europe	general		survey	316	trust in retailers and producers has a positive impact on purchase intention and the authenticity of organic food
54	Tangnatthanakrit, S., Nuttavuthisit, K., & Ayudhya, P. I. N. (2021)	2021	TRUST BUILDING FACTORS AND THEIR IMPACT ON CONSUMERS	0	1	0	0	0	0	0	0	1	Thailand		Asia	general		survey	319	authors proposed 5 factors, which influence organic food trust: control, competence, characteristics, communication and community. Community had the biggest impact on trust, control, competence and communication does not influence trust
55	de Morais Watanabe, E. A., Alfinito, S., & Barbirato, L. L. (2021)	2021	Certification label and fresh organic produce category in an emerging country: an experimental study on consumer trust and purchase intention	0	1	0	0	0	0	0	1	0	Brazil		South America	fruit and vegetable		survey	349	consumers' trust varies on fresh produce category and certification. They trust in organic vegetables better than fruit.
