# Supplementary material for: Is it really organic? Credibility factors of organic food–A systematic review and bibliometric analysis
Source: PLoS One. 2022 Apr 14;17(4):e0266855. doi: 10.1371/journal.pone.0266855 (PMC9009713; doi:10.1371/journal.pone.0266855)
Supplement: S3 File — (TXT) [file pone.0266855.s003.txt]

FN Clarivate Analytics Web of Science
VR 1.0
PT J
AU Yormirzoev, M
   Li, TZ
   Teuber, R
AF Yormirzoev, Mirzobobo
   Li, Tongzhe
   Teuber, Ramona
TI Consumers' willingness to pay for organic versus all-natural milk - Does
   certification make a difference?
SO INTERNATIONAL JOURNAL OF CONSUMER STUDIES
LA English
DT Article; Early Access
DE all&#8208; natural milk; contingent valuation; organic milk; Russian
   Federation; willingness to pay
ID FOOD; ATTITUDES; PERCEPTION; PRODUCTS; CHOICE; PREFERENCES; HEALTHY;
   WHOLE; TASTE
AB While there is ample evidence on consumers' perceptions and willingness to pay (WTP) for organic food in developed markets, empirical evidence for transition economies is scarce. This paper is based on a survey of 608 Russian consumers that combined a questionnaire with a contingent valuation approach to investigate the impact of perceptions and trust on consumers' WTP for certified organic, uncertified all-natural and conventional milk, respectively. A between-subject treatment design was used to analyse how consumers' WTP responds to different information treatments. Our results suggest that most participants connect health benefits with the consumption of organic food, followed by slightly fewer respondents connecting organic production with environmental benefits. In the case of animal welfare benefits, the picture is less clear, as only 46% of respondents indicated that they agree that organic livestock production is associated with animal welfare benefits. Concerning the trust in farmer's adherence to organic standards, a substantially higher share of respondents expressed trust in producers from the European Union versus their Russian counterparts. About 51% of respondents exhibited a positive WTP for organic milk in comparison to conventional milk. At the same time, there is no statistically significant difference in respondents' WTP between all-natural and organic milk. This similarity suggests that respondents do not seem to differentiate between uncertified all-natural milk and certified organic milk.
C1 [Yormirzoev, Mirzobobo] Natl Res Univ, Higher Sch Econ, Perm Campus, Perm, Russia.
   [Li, Tongzhe] Univ Guelph, Dept Food Agr & Resource Econ, Guelph, ON, Canada.
   [Teuber, Ramona] Justus Liebig Univ, Dept Agr Sci Nutr Sci & Environm Management, Inst Agr Policy & Market Res, Giessen, Germany.
   [Teuber, Ramona] Justus Liebig Univ, Ctr Int Dev & Environm Res ZEU, Giessen, Germany.
RP Teuber, R (corresponding author), Justus Liebig Univ, Ctr Int Dev & Environm Res ZEU, Giessen, Germany.
EM ramona.teuber@agrar.uni-giessen.de
RI Teuber, Ramona/AAE-1925-2019
FU Academic Fund Program at the National Research University Higher School
   of Economics (HSE University) in 2019.2020 [19-01-060]; Russian Academic
   Excellence Project "5-100"Ministry of Education and Science, Russian
   FederationProject 5-100, Ministry of Education and Science, Russian
   Federation
FX Academic Fund Program at the National Research University Higher School
   of Economics (HSE University) in 2019.2020 (grant no 19-01-060) and
   Russian Academic Excellence Project "5-100"
CR Arli D, 2018, INT J CONSUM STUD, V42, P389, DOI 10.1111/ijcs.12432
   Basha MB, 2019, J CLEAN PROD, V215, P99, DOI 10.1016/j.jclepro.2018.12.098
   Bravo CP, 2013, FOOD QUAL PREFER, V28, P60, DOI 10.1016/j.foodqual.2012.08.010
   Britwum K, 2021, FOOD QUAL PREFER, V87, DOI 10.1016/j.foodqual.2020.104056
   Bruschi V, 2015, AGRIBUSINESS, V31, P414, DOI 10.1002/agr.21414
   Carson RT, 2005, HANDB ECON, V20, P821
   Chen MF, 2009, BRIT FOOD J, V111, P165, DOI 10.1108/00070700910931986
   Darnhofer I, 2019, J RURAL STUD, V68, P200, DOI 10.1016/j.jrurstud.2018.12.002
   Delmond AR, 2018, FOOD POLICY, V78, P91, DOI 10.1016/j.foodpol.2018.02.004
   Ditlevsen K, 2019, FOOD QUAL PREFER, V71, P46, DOI 10.1016/j.foodqual.2018.06.001
   Dolgopolova I, 2015, INT J CONSUM STUD, V39, P708, DOI 10.1111/ijcs.12184
   Greene R, 2008, NY TIMES BK REV, P6
   HANEMANN M, 1991, AM J AGR ECON, V73, P1255, DOI 10.2307/1242453
   HANEMANN WM, 1984, AM J AGR ECON, V66, P332, DOI 10.2307/1240800
   Hoefkens C, 2009, BRIT FOOD J, V111, P1062, DOI 10.1108/00070700910992916
   Hole A. R., 2007, STAT SOFTWARE COMPON
   Honkanen P, 2009, APPETITE, V52, P363, DOI 10.1016/j.appet.2008.11.009
   KANNINEN BJ, 1993, LAND ECON, V69, P138, DOI 10.2307/3146514
   Katt F, 2020, TRENDS FOOD SCI TECH, V100, P374, DOI 10.1016/j.tifs.2020.04.029
   Kushwah S, 2019, APPETITE, V143, DOI 10.1016/j.appet.2019.104402
   Le-Anh T, 2020, INT J CONSUM STUD, V44, P563, DOI 10.1111/ijcs.12588
   Li T, 2017, ENERG ECON, V61, P1, DOI 10.1016/j.eneco.2016.10.023
   Lim KH, 2014, AGRIBUSINESS, V30, P17, DOI 10.1002/agr.21365
   List JA, 2001, ENVIRON RESOUR ECON, V20, P241, DOI 10.1023/A:1012791822804
   Magnusson MK, 2003, APPETITE, V40, P109, DOI 10.1016/S0195-6663(03)00002-3
   Mamadzhanov A, 2019, ENERG POLICY, V127, P464, DOI 10.1016/j.enpol.2018.12.001
   McFadden JR, 2017, FOOD POLICY, V68, P214, DOI 10.1016/j.foodpol.2017.02.007
   Munoz-Garcia F, 2018, HOMO OECON, V35, P207, DOI 10.1007/s41412-018-0076-5
   Nuttavuthisit K, 2017, J BUS ETHICS, V140, P323, DOI 10.1007/s10551-015-2690-5
   OTA, 2019, GLOB ORG TRAD GUID R
   Prada M, 2017, APPETITE, V114, P175, DOI 10.1016/j.appet.2017.03.031
   Rana J, 2020, INT J CONSUM STUD, V44, P162, DOI 10.1111/ijcs.12556
   Rodriguez-Bermudez R, 2020, INT J CONSUM STUD, V44, P206, DOI 10.1111/ijcs.12557
   SADIQ M, 2020, J CLEAN PROD, V266
   Schleenbecker R, 2013, APPETITE, V71, P420, DOI 10.1016/j.appet.2013.08.020
   Seufert V, 2017, FOOD POLICY, V68, P10, DOI 10.1016/j.foodpol.2016.12.009
   Sharma N, 2020, BUS STRATEG ENVIRON, V29, P3203, DOI 10.1002/bse.2567
   Teuber R, 2016, FOOD QUAL PREFER, V52, P244, DOI 10.1016/j.foodqual.2016.05.002
   Pham TH, 2019, J STRATEG MARK, V27, P540, DOI 10.1080/0965254X.2018.1447984
   Tsakiridou E, 2008, INT J RETAIL DISTRIB, V36, P158, DOI 10.1108/09590550810853093
   Willer H., 2020, WORLD ORGANIC AGR ST
   Xie B, 2015, BRIT FOOD J, V117, P1105, DOI 10.1108/BFJ-09-2013-0255
   Yang N, 2009, J WINE ECON, V4, P81, DOI 10.1017/S1931436100000699
   Yormirzoev M, 2019, BRIT FOOD J, V121, P371, DOI 10.1108/BFJ-02-2018-0088
NR 44
TC 0
Z9 0
U1 3
U2 3
PU WILEY
PI HOBOKEN
PA 111 RIVER ST, HOBOKEN 07030-5774, NJ USA
SN 1470-6423
EI 1470-6431
J9 INT J CONSUM STUD
JI Int. J. Consum. Stud.
DI 10.1111/ijcs.12622
EA OCT 2020
PG 10
WC Business
SC Business & Economics
GA OG1BZ
UT WOS:000581629900001
OA Other Gold
DA 2021-02-01
PY 2020
ER

PT J
AU Danner, H
   Menapace, L
AF Danner, Hannah
   Menapace, Luisa
TI Using online comments to explore consumer beliefs regarding organic food
   in German-speaking countries and the United States
SO FOOD QUALITY AND PREFERENCE
LA English
DT Article
DE Consumer beliefs; Organic food; Social media; Content analysis
ID SOCIAL DESIRABILITY; LOCAL FOOD; OF-ORIGIN; PURCHASE; PREFERENCES;
   ATTITUDES; BEHAVIOR; PERCEPTIONS; DETERMINANTS; CONSUMPTION
AB Consumer beliefs play an important role in explaining consumer behavior. This exploratory study aims at building an inventory of consumer beliefs about organic food. To reach this objective, we conducted a content analysis of online comments about organic food posted on news websites and forums in German-speaking countries (n = 1094) and the United States (n = 1069). Such user-generated content has emerged as an abundant source of insight for consumer research, although very little has been exploited in organic food consumption research.
   The main result of this study is a comprehensive category system of 65 organic food beliefs and their relative frequencies. The category system reflects the large variety of beliefs and their differing salience within and across the two regions studied. We discuss the relevance of our category system for future survey, experimental, and textual research, as well as for marketing practitioners and policy-makers.
C1 [Danner, Hannah] Tech Univ Munich, Sch Management, Chair Mkt & Consumer Res, Alte Akad 16, D-85354 Freising Weihenstephan, Germany.
   [Menapace, Luisa] Tech Univ Munich, Sch Management, BayWa Endowed Professorship Governance Int Agribu, Alte Akad 12, D-85354 Freising Weihenstephan, Germany.
RP Danner, H (corresponding author), Tech Univ Munich, Sch Management, Chair Mkt & Consumer Res, Alte Akad 16, D-85354 Freising Weihenstephan, Germany.
EM hannah.danner@tum.de; luisa.menapace@tum.de
FU German Academic Scholarship Foundation
FX The first author is the recipient of a PhD scholarship from the German
   Academic Scholarship Foundation. The funding body was not involved in
   the study design.
CR Aarset B., 2004, British Food Journal, V106, P93, DOI 10.1108/00070700410516784
   Aertsens J, 2009, BRIT FOOD J, V111, P1140, DOI 10.1108/00070700910992961
   AJZEN I, 1991, ORGAN BEHAV HUM DEC, V50, P179, DOI 10.1016/0749-5978(91)90020-T
   Aschemann-Witzel J, 2014, INT J CONSUM STUD, V38, P550, DOI 10.1111/ijcs.12115
   Bazzani C, 2018, EUR REV AGRIC ECON, V45, P239, DOI 10.1093/erae/jbx033
   Bazzani C, 2017, FOOD QUAL PREFER, V62, P144, DOI 10.1016/j.foodqual.2017.06.019
   Berger J, 2020, J MARKETING, V84, P1, DOI 10.1177/0022242919873106
   BOLW, 2018, BIO BRANCH 2017
   Branthwaite A, 2011, QUAL MARK RES, V14, P430, DOI 10.1108/13522751111163245
   Bray J, 2011, J BUS ETHICS, V98, P597, DOI 10.1007/s10551-010-0640-9
   Camacho-Otero J, 2019, J CLEAN PROD, V231, P928, DOI 10.1016/j.jclepro.2019.05.162
   Cerri J, 2019, FOOD QUAL PREFER, V71, P136, DOI 10.1016/j.foodqual.2018.06.013
   Cho S, 2009, PUBLIC RELAT REV, V35, P147, DOI 10.1016/j.pubrev.2008.09.012
   Christensen K, 2017, FOOD QUAL PREFER, V62, P246, DOI 10.1016/j.foodqual.2017.06.001
   Costanigro M, 2015, J AGR ECON, V66, P108, DOI 10.1111/1477-9552.12085
   De Brun A, 2014, APPETITE, V72, P73, DOI 10.1016/j.appet.2013.09.022
   de Jonge J, 2015, FOOD QUAL PREFER, V45, P87, DOI 10.1016/j.foodqual.2015.06.001
   Eisner L, 2019, FIELD METHOD, V31, P56, DOI 10.1177/1525822X18797280
   Ellison B, 2016, J ECON PSYCHOL, V55, P109, DOI 10.1016/j.joep.2016.05.002
   *EUROSTAT, 2018, HOUS LEV INT ACC
   Evangelidis I, 2018, J MARKETING RES, V55, P1, DOI 10.1509/jmr.15.0233
   Feldmann C, 2015, FOOD QUAL PREFER, V40, P152, DOI 10.1016/j.foodqual.2014.09.014
   Fernqvist F, 2014, FOOD QUAL PREFER, V32, P340, DOI 10.1016/j.foodqual.2013.10.005
   FiBL, 2016, DAT ORG AGR
   Golder SA, 2014, ANNU REV SOCIOL, V40, P129, DOI 10.1146/annurev-soc-071913-043145
   Grankvist G, 2001, J ENVIRON PSYCHOL, V21, P405, DOI 10.1006/jevp.2001.0234
   Harper G. C., 2002, British Food Journal, V104, P287, DOI 10.1108/00070700210425723
   Hartmann J, 2019, INT J RES MARK, V36, P20, DOI 10.1016/j.ijresmar.2018.09.009
   Hasselbach JL, 2015, J INT CONSUM MARK, V27, P295, DOI 10.1080/08961530.2015.1022921
   Hemmerling S., 2015, Organic Agriculture, V5, P277, DOI 10.1007/s13165-015-0109-3
   Hogan B., 2010, B SCI TECHNOL SOC, V30, P377, DOI DOI 10.1177/0270467610385893
   Hughner RS., 2007, J CONSUM BEHAV, V6, P94, DOI [10.1002/cb.210, DOI 10.1002/CB.210]
   Humphreys A, 2018, J CONSUM RES, V44, P1274, DOI 10.1093/jcr/ucx104
   Jacobsen LF, 2017, FOOD QUAL PREFER, V62, P8, DOI 10.1016/j.foodqual.2017.06.015
   Janssen M, 2009, RENEW AGR FOOD SYST, V24, P205, DOI 10.1017/S1742170509990056
   KASSARJIAN HH, 1977, J CONSUM RES, V4, P8, DOI 10.1086/208674
   KOLBE RH, 1991, J CONSUM RES, V18, P243, DOI 10.1086/209256
   Krippendorff K.H., 2019, CONTENT ANAL INTRO I
   Lee HJ, 2016, FOOD QUAL PREFER, V54, P141, DOI 10.1016/j.foodqual.2016.07.011
   Lee HJ, 2015, FOOD QUAL PREFER, V39, P259, DOI 10.1016/j.foodqual.2014.06.002
   Lombard M, 2002, HUM COMMUN RES, V28, P587, DOI 10.1111/j.1468-2958.2002.tb00826.x
   Lusk JL, 2014, EUR REV AGRIC ECON, V41, P627, DOI 10.1093/erae/jbt035
   Lusk JL, 2009, J ENVIRON ECON MANAG, V58, P236, DOI 10.1016/j.jeem.2008.12.003
   Massey M, 2018, APPETITE, V125, P418, DOI 10.1016/j.appet.2018.02.029
   Moser AK, 2016, J CONSUM MARK, V33, P552, DOI 10.1108/JCM-04-2016-1790
   Napoli J, 2014, J BUS RES, V67, P1090, DOI 10.1016/j.jbusres.2013.06.001
   NTIA, 2018, DIG NAT DAT EXPL
   Nuttavuthisit K, 2017, J BUS ETHICS, V140, P323, DOI 10.1007/s10551-015-2690-5
   Olson EL, 2017, J CLEAN PROD, V140, P1007, DOI 10.1016/j.jclepro.2016.06.005
   Ordenes FV, 2017, J CONSUM RES, V43, P875, DOI 10.1093/jcr/ucw070
   OTA, 2018, MARK AN
   Padel S, 2005, BRIT FOOD J, V107, P606, DOI 10.1108/00070700510611002
   Pearson D, 2011, RENEW AGR FOOD SYST, V26, P171, DOI 10.1017/S1742170510000499
   Peschel AO, 2019, FOOD QUAL PREFER, V75, P145, DOI 10.1016/j.foodqual.2019.02.015
   Podsakoff PM, 2003, J APPL PSYCHOL, V88, P879, DOI 10.1037/0021-9010.88.5.879
   Rana J, 2017, J RETAIL CONSUM SERV, V38, P157, DOI 10.1016/j.jretconser.2017.06.004
   RANDALL DM, 1991, J BUS ETHICS, V10, P805, DOI 10.1007/BF00383696
   Sahota A, 2018, WORLD ORGANIC AGR ST, P145
   Scalco A, 2017, APPETITE, V112, P235, DOI 10.1016/j.appet.2017.02.007
   Schleenbecker R, 2013, APPETITE, V71, P420, DOI 10.1016/j.appet.2013.08.020
   Steinert-Threkeld Z. C., 2018, TWITTER DATA
   Symoneaux R, 2012, FOOD QUAL PREFER, V24, P59, DOI 10.1016/j.foodqual.2011.08.013
   Thogersen J, 2017, BRIT FOOD J, V119, P542, DOI 10.1108/BFJ-09-2016-0406
   Thogersen J, 2015, INT MARKET REV, V32, P389, DOI 10.1108/IMR-06-2013-0123
   Thorsoe MH, 2015, J AGR ENVIRON ETHIC, V28, P767, DOI 10.1007/s10806-015-9559-6
   Vega-Zamora M, 2013, PROCD SOC BEHV, V81, P660, DOI 10.1016/j.sbspro.2013.06.493
   Vidal L, 2015, FOOD QUAL PREFER, V45, P58, DOI 10.1016/j.foodqual.2015.05.006
   Vidal M, 2018, LOG ANAL, P125, DOI 10.2143/LEA.242.0.3284747
   VuMA, 2018, VUMA BER 2018
   Xie J, 2016, AGR ECON-BLACKWELL, V47, P181, DOI 10.1111/agec.12193
   Zepeda L, 2009, INT J CONSUM STUD, V33, P697, DOI 10.1111/j.1470-6431.2009.00814.x
   Ziegele M., 2017, STUDIES COMMUNICATIO, V6, P315, DOI [10.5771/2192-4007-2017-4-315, DOI 10.5771/2192-4007-2017-4-315]
   Ziegele Marc., 2016, NUTZERKOMMENTARE ALS
NR 73
TC 3
Z9 3
U1 7
U2 22
PU ELSEVIER SCI LTD
PI OXFORD
PA THE BOULEVARD, LANGFORD LANE, KIDLINGTON, OXFORD OX5 1GB, OXON, ENGLAND
SN 0950-3293
EI 1873-6343
J9 FOOD QUAL PREFER
JI Food. Qual. Prefer.
PD JUL
PY 2020
VL 83
AR 103912
DI 10.1016/j.foodqual.2020.103912
PG 12
WC Food Science & Technology
SC Food Science & Technology
GA LH1HW
UT WOS:000528541400003
DA 2021-02-01
ER

PT J
AU Kantamaturapoj, K
   Marshall, A
AF Kantamaturapoj, Kanang
   Marshall, Alan
TI Providing organic food to urban consumers: case studies of supermarkets
   in Bangkok and metropolitan area
SO HELIYON
LA English
DT Article
DE Sustainable food; Retailer; Supermarket; Organic food; Retailers'
   strategy; Food provision; Bangkok; Urban consumer; Qualitative research
   in food marketing; Business policy; Sustainable business; Corporate
   entrepreneurship; Corporate social responsibility; Marketing;
   Sustainable development; Business
ID WILLINGNESS-TO-PAY; PURCHASE INTENTIONS; ATTITUDES; PRODUCTS;
   CONSUMPTION; TRUST; PERCEPTIONS; SAFETY; BUY; INFORMATION
AB This study aimed to 1) explore the information flow by which supermarkets attempt to communicate with consumers, and 2) make a preliminary evaluation of the strategies used by supermarkets to promote organic food to consumers specifically within the Bangkok Metropolitan Area. Nine supermarket outlets located at the headquarters of nine supermarket chains were observed. Eleven informants from four supermarket chains were interviewed. The results found that supermarkets in Thailand provided rich information about organic food via standard certification, a Participatory Guarantee System, storylines and illustrations involving farmers. The retailers attempted to offer organic food in a way that is convenient to urban consumers' lifestyles. However, the retailers did not attempt to offer special discounts or marketing promotions since they believed that the consumers knowledgeable of organic food would be willing to pay premium price. Two valuable recommendations can be drawn from this research. Firstly, the retailers should provide more information about the formal control systems and authenticity of organic food in order to foster trust and to allow consumers to assess its benefits. Secondly, the retailers should continue offering 'ready to eat' organic food since it can be of significance in relation to the lifestyle of urban Thai consumers.
C1 [Kantamaturapoj, Kanang; Marshall, Alan] Mahidol Univ, Fac Social Sci & Humanities, Dept Social Sci, Nakhon Pathom, Thailand.
RP Kantamaturapoj, K (corresponding author), Mahidol Univ, Fac Social Sci & Humanities, Dept Social Sci, Nakhon Pathom, Thailand.
EM kanang.kan@mahidol.ac.th
RI Kantamaturapoj, Kanang/ABH-5622-2020
OI Kantamaturapoj, Kanang/0000-0003-4251-669X
FU Department of Social Sciences, Faculty of Social Sciences and
   Humanities, Mahidol University
FX This work was supported by Department of Social Sciences, Faculty of
   Social Sciences and Humanities, Mahidol University.
CR Akrasanee N., 2017, MANUFACTURING IND PR, P77
   Arttachariya P., 2009, AU J MANAG, V7, P27
   Aschemann-Witzel J, 2017, J CONSUM AFF, V51, P211, DOI 10.1111/joca.12092
   Azzurra A, 2019, SUSTAIN PROD CONSUMP, V17, P95, DOI 10.1016/j.spc.2018.09.007
   Bae HJ, 2010, NUTR RES PRACT, V4, P332, DOI 10.4162/nrp.2010.4.4.332
   Batte MT, 2007, FOOD POLICY, V32, P145, DOI 10.1016/j.foodpol.2006.05.003
   Bonn MA, 2016, CORNELL HOSP Q, V57, P21, DOI 10.1177/1938965515576567
   Bruno Mascitelli, 2018, J ORG, V5, P13
   Brunori G, 2013, J RURAL STUD, V29, P19, DOI 10.1016/j.jrurstud.2012.01.013
   Buder F, 2014, BRIT FOOD J, V116, P390, DOI 10.1108/BFJ-04-2012-0087
   Chareonpanich A., 2018, ABAC ODI J VIS ACT O, V5, P102
   Chatthipmongkol M., 2016, INT BUSINESS MANAGEM, V10, P166
   Chen MF, 2013, FOOD CONTROL, V33, P313, DOI 10.1016/j.foodcont.2013.03.022
   Chkanikova O, 2016, BUS STRATEG ENVIRON, V25, P478, DOI 10.1002/bse.1877
   Chouichom S., 2010, Journal of Organic Systems, V5, P25
   Dagevos H., 2016, CRISIS FOOD BRANDS S, P255
   Denver S, 2019, J FOOD PROD MARK, V25, P479, DOI 10.1080/10454446.2019.1600449
   Curvelo ICG, 2019, REGE-REV GEST, V26, P198, DOI 10.1108/REGE-01-2018-0010
   Grosglik R, 2017, J CONSUM CULT, V17, P732, DOI 10.1177/1469540515623609
   Haghjou M, 2013, J AGR SCI TECH-IRAN, V15, P191
   Hamzaoui-Essoussi L, 2013, J RETAIL CONSUM SERV, V20, P292, DOI 10.1016/j.jretconser.2013.02.002
   Jeephet Kornthip, 2016, Asian Pac J Cancer Prev, V17, P3979
   Jitrawang P, 2019, J FOOD PROD MARK, V25, P805, DOI 10.1080/10454446.2019.1679690
   Jiumpanyarach W, 2018, INT J SOC ECON, V45, P682, DOI 10.1108/IJSE-01-2017-0004
   Jiumpanyarach Waripas, 2013, EUR J BUS EC, V8
   Kantamaturapoj K., 2012, SUSTAINABLE FOOD CON, P215
   Kongsom W., 2016, INT J SOCIAL BEHAV E, V10, P2560
   Lee HJ, 2015, FOOD QUAL PREFER, V39, P259, DOI 10.1016/j.foodqual.2014.06.002
   Lindstrom H, 2020, ECOL ECON, V172, DOI 10.1016/j.ecolecon.2020.106622
   Lyons K., 2007, Supermarkets and agri-food supply chains: transformations in the production and consumption of foods, P154
   Madhvapaty M., 2015, J ENV SCI TOXICOL FO, V9, P16
   Maichum K., 2017, INT J SOCIAL SCI HUM, V7, P330
   Marsden T., 2011, GLOBALIZATION TIME S
   McFadden JR, 2017, FOOD POLICY, V68, P214, DOI 10.1016/j.foodpol.2017.02.007
   Mitchell VW, 2015, BRIT FOOD J, V117, P2200, DOI 10.1108/BFJ-01-2015-0015
   Mohamad SS, 2014, PROCD SOC BEHV, V130, P509, DOI 10.1016/j.sbspro.2014.04.059
   Nasir VA, 2014, AGRIBUSINESS, V30, P290, DOI 10.1002/agr.21363
   Nelson E, 2019, PLOS ONE, V14, DOI 10.1371/journal.pone.0211199
   Nelson E, 2016, AGR HUM VALUES, V33, P373, DOI 10.1007/s10460-015-9615-x
   Ness MR, 2010, FOOD QUAL PREFER, V21, P100, DOI 10.1016/j.foodqual.2009.08.012
   Ngamprasertkit S., 2017, THAILAND RETAIL FOOD
   Ngobo PV, 2011, J RETAILING, V87, P90, DOI 10.1016/j.jretai.2010.08.001
   Nuttavuthisit K, 2017, J BUS ETHICS, V140, P323, DOI 10.1007/s10551-015-2690-5
   Olsen NV, 2010, APPETITE, V55, P534, DOI 10.1016/j.appet.2010.08.016
   Oosterveer P., 2008, OKOLOGISCHES WIRTSCH
   Oosterveer P., 2014, SUSTAINABILITY SCI P, V10, P4
   Oosterveer P, 2012, FOOD PRACTICES TRANS, P173
   Oosterveer P., 2012, FOOD GLOBALIZATION S
   Oosterveer P., 2007, SAGE HDB ENV SOC, P411
   Orsini S, 2019, BRIT FOOD J, V122, P798, DOI 10.1108/BFJ-07-2019-0508
   Ortega DL, 2017, J AGRIBUS DEV EMERG, V7, P21, DOI 10.1108/JADEE-12-2014-0045
   Panuwet P, 2012, ENVIRON SCI POLICY, V17, P72, DOI 10.1016/j.envsci.2011.12.005
   Papaoikonomou E, 2017, AGR HUM VALUES, V34, P53, DOI 10.1007/s10460-016-9695-2
   Paunonen S., 2019, J APPL PACKAG RES, V11, P6
   Pedersen S., 2017, INT FOOD MARK RES S
   Pinichka C., 2019, OUTBR SURVEILL INVES, V12, P75
   Pomsanam P., 2014, Asian Journal of Scientific Research, V7, P434, DOI 10.3923/ajsr.2014.434.446
   Posri W, 2007, J INT FOOD AGRIBUS M, V19, P81
   Rainey R, 2011, J AGRIC FOOD INF, V12, P141, DOI 10.1080/10496505.2011.563223
   Richards C, 2011, FOOD CULT SOC, V14, P29, DOI 10.2752/175174411X12810842291146
   Roitner-Schobesberger B, 2008, FOOD POLICY, V33, P112, DOI 10.1016/j.foodpol.2007.09.004
   Sacchi G, 2015, SUSTAINABILITY-BASEL, V7, P7397, DOI 10.3390/su7067397
   Sangkumchaliang P, 2012, INT FOOD AGRIBUS MAN, V15, P87
   Shannon R, 2014, INT REV RETAIL DISTR, V24, P531, DOI 10.1080/09593969.2014.976764
   Sirisupluxana P., 2017, BUS MANAG REV, V8, P14
   Smoluk-Sikorska J., 2013, OECONOMIA, V12, P35
   Sonderskov KM, 2011, AGR HUM VALUES, V28, P507, DOI 10.1007/s10460-010-9295-5
   Spaargaren G, 2009, NEW MIDDLE CLASSES: GLOBALIZING LIFESTYLES, CONSUMERISM AND ENVIRONMENTAL CONCERN, P81, DOI 10.1007/978-1-4020-9938-0_5
   Spaargaren G., 2012, FOOD PRACTICES TRANS, P1
   Spaargaren G., 2000, ENVIRON POLIT, V9, P50, DOI DOI 10.1080/09644010008414512
   Spaargaren G, 2011, GLOBAL ENVIRON CHANG, V21, P813, DOI 10.1016/j.gloenvcha.2011.03.010
   Sriwaranun Y, 2015, INT J SOC ECON, V42, P480, DOI 10.1108/IJSE-09-2013-0204
   Steffen A, 2019, WOODH PUBL SER CONS, P205, DOI 10.1016/B978-0-08-102037-1.00014-1
   Tanaphoom W, 2015, PROCEDIA ENVIRON SCI, V28, P689, DOI 10.1016/j.proenv.2015.07.081
   Thienhirun S, 2018, J FOOD PROD MARK, V24, P56, DOI 10.1080/10454446.2016.1266544
   Ueasangkomsate P, 2016, PROCEDIA ENVIRON SCI, V34, P423, DOI 10.1016/j.proenv.2016.04.037
   Vongmahadlek J., 2012, AU J MANAG, V10, P31
   Wang RY, 2015, ECOL SOC, V20, DOI 10.5751/ES-07536-200219
   Wertheim-Heck SCO, 2015, FOOD POLICY, V54, P95, DOI 10.1016/j.foodpol.2015.05.002
   Wilhelmina Q, 2010, INT J CONSUM STUD, V34, P357, DOI 10.1111/j.1470-6431.2010.00868.x
   Wyatt B., 2010, ASIAN SOC SCI, V6, P92
   Yeh CH, 2018, FOOD QUAL PREFER, V65, P28, DOI 10.1016/j.foodqual.2017.12.004
   Zhang L, 2016, J CLEAN PROD, V134, P269, DOI 10.1016/j.jclepro.2015.09.078
NR 83
TC 1
Z9 1
U1 6
U2 7
PU ELSEVIER SCI LTD
PI OXFORD
PA THE BOULEVARD, LANGFORD LANE, KIDLINGTON, OXFORD OX5 1GB, OXON, ENGLAND
SN 2405-8440
J9 HELIYON
JI Heliyon
PD MAY
PY 2020
VL 6
IS 5
AR e04003
DI 10.1016/j.heliyon.2020.e04003
PG 9
WC Multidisciplinary Sciences
SC Science & Technology - Other Topics
GA LU4TO
UT WOS:000537749900148
PM 32462095
OA DOAJ Gold, Green Published
DA 2021-02-01
ER

PT J
AU Liang, ARD
   Lim, WM
AF Liang, Austin Rong-Da
   Lim, Wai-Mun
TI Why do consumers buy organic food? Results from an S-O-R model
SO ASIA PACIFIC JOURNAL OF MARKETING AND LOGISTICS
LA English
DT Article; Early Access
DE Organic food; Purchase intention; Attitude; Perception; Certification
   mechanism; S-O-R model
ID DECISION-MAKING PROCESS; PLANNED BEHAVIOR; PREFERENCE HETEROGENEITY;
   ATTRIBUTE IMPORTANCE; ATTITUDE-BEHAVIOR; SUBJECTIVE NORMS; HEALTH-CARE;
   CONSUMPTION; INTENTIONS; RISK
AB Purpose Organic food consumption is a complex process that makes it difficult for organic food businesses to develop appropriate marketing strategies. This study thus adopted the stimuli-organism-response (S-O-R) model to create a comprehensive framework to understand consumers' organic food purchase decisions. Design/methodology/approach This study collected 592 valid samples in organic food chain stores and markets by random sampling method. Meanwhile, structural equation modelling was adopted to test hypotheses. Findings The research findings indicate that consumer preference for natural food was the most important factor for enhancing purchase intention, followed by health consciousness, health risk, attitude towards organic food and trust in labelling. Perceptions of nutritional value positively influenced attitudes towards organic food and trust in labelling, followed by perceptions of environmental effects; conversely, attitudes towards organic food labelling had the least effect on increasing trust in labelling. Attitudes towards organic food labelling was the most important factor influencing positive attitudes towards organic food, followed by consumer perception of environmental protection effects. Originality/value This study demonstrates the relative influence of different variables on organic food purchase intention. Compared with consumer attitude towards organic food and trust in labelling, consumers' individual health was the most important factor influencing their purchase intention. As health and naturalness are attractive factors for consumers, the organic food industry can emphasize health protection in their marketing strategies.
C1 [Liang, Austin Rong-Da] Natl Kaohsiung Univ Hospitality & Tourism, Dept Leisure & Recreat Management, Kaohsiung, Taiwan.
   [Lim, Wai-Mun] Plymouth Univ, Plymouth Business Sch, Serv Management, Plymouth, Devon, England.
RP Liang, ARD (corresponding author), Natl Kaohsiung Univ Hospitality & Tourism, Dept Leisure & Recreat Management, Kaohsiung, Taiwan.
EM austra@ms53.url.com.tw; W.M.Lim@plymouth.ac.uk
RI Liang, Austin Rong-Da/AAI-8886-2020
OI Liang, Austin Rong-Da/0000-0002-9483-8503
FU Ministry of Science and Technology [MOST 103-2410-H-328 -003 -MY2];
   Ministry of Education, TaiwanMinistry of Education, Taiwan [MOST
   103-2410-H-328 -003 -MY2]
FX The authors wish to acknowledge the financial support from Ministry of
   Science and Technology and Ministry of Education, Taiwan (No. MOST
   103-2410-H-328 -003 -MY2).
CR Agriculture and Food Agency Council of Agriculture (AFA), 2019, DOM ORG EC FARM AR
   Ahmad H., 2010, EUROPEAN J SCI RES, V48, P217
   Ajzen I., 1985, ACTION CONTROL COGNI, P11, DOI DOI 10.1007/978-3-642-69746-3_2
   Al-Swidi A, 2014, BRIT FOOD J, V116, P1561, DOI 10.1108/BFJ-05-2013-0105
   Alaszewski A, 2003, HEALTH RISK SOC, V5, P235, DOI 10.1080/13698570310001606941
   ANDERSON JC, 1988, PSYCHOL BULL, V103, P411, DOI 10.1037/0033-2909.103.3.411
   Ares G, 2009, FOOD QUAL PREFER, V20, P50, DOI 10.1016/j.foodqual.2008.07.002
   ARORA R, 1982, J MARKETING RES, V19, P505, DOI 10.2307/3151723
   Atkinson L, 2014, J ADVERTISING, V43, P33, DOI 10.1080/00913367.2013.834803
   Bagozzi R.P., 1988, J ACAD MARKETING SCI, V16, P74, DOI [10.1007/BF02723327, DOI 10.1007/BF02723327]
   BAGOZZI RP, 1989, J ECON PSYCHOL, V10, P35, DOI 10.1016/0167-4870(89)90056-1
   BAKER J, 1993, J RETAILING, V68, P445
   Bandara S, 2017, ASIA PAC J MARKET LO, V29, P501, DOI 10.1108/APJML-09-2016-0165
   Basha MB, 2019, J CLEAN PROD, V215, P99, DOI 10.1016/j.jclepro.2018.12.098
   Bauer R.A., 1960, P 43 C AM MARK ASS, P389
   BENTLER PM, 1980, PSYCHOL BULL, V88, P588, DOI 10.1037/0033-2909.107.2.238
   Chalak A, 2008, J AGR ECON, V59, P537, DOI 10.1111/j.1477-9552.2008.00163.x
   Cheung MFY, 2019, J RETAIL CONSUM SERV, V50, P145, DOI 10.1016/j.jretconser.2019.04.006
   Chinnici G., 2002, British Food Journal, V104, P187, DOI 10.1108/00070700210425651
   Chrysochou P, 2012, FOOD QUAL PREFER, V25, P156, DOI 10.1016/j.foodqual.2012.02.013
   Chryssohoidis GM, 2005, FOOD QUAL PREFER, V16, P585, DOI 10.1016/j.foodqual.2005.01.003
   Conner M, 1998, J APPL SOC PSYCHOL, V28, P1429, DOI 10.1111/j.1559-1816.1998.tb01685.x
   de Boer J, 2007, FOOD QUAL PREFER, V18, P985, DOI 10.1016/j.foodqual.2007.04.002
   Dickson-Spillmann M, 2011, APPETITE, V56, P617, DOI 10.1016/j.appet.2011.01.034
   Dillon W.R., 1994, MARKETING RES MARKET
   DOLL WJ, 1994, MIS QUART, V18, P453, DOI 10.2307/249524
   DOWLING GR, 1994, J CONSUM RES, V21, P119, DOI 10.1086/209386
   Eertmans A, 2005, FOOD QUAL PREFER, V16, P714, DOI 10.1016/j.foodqual.2005.04.007
   Essoussi LH, 2009, QUAL MARK RES, V12, P443, DOI 10.1108/13522750910993347
   Essoussi LH, 2008, J CONSUM MARK, V25, P95, DOI 10.1108/07363760810858837
   Evans M., 2006, CONSUMER BEHAV
   Fernqvist F, 2014, FOOD QUAL PREFER, V32, P340, DOI 10.1016/j.foodqual.2013.10.005
   Fiore AM, 2007, INT J RETAIL DISTRIB, V35, P421, DOI 10.1108/09590550710750313
   FISHBEIN M, 1963, HUM RELAT, V16, P233, DOI 10.1177/001872676301600302
   Fog K, 2010, STORYTELLING: BRANDING IN PRACTICE, SECOND EDITION, P15, DOI 10.1007/978-3-540-88349-4
   Fotopoulos C, 2003, FOOD QUAL PREFER, V14, P549, DOI 10.1016/S0950-3293(02)00130-1
   Gilliam DA, 2014, INT REV RETAIL DISTR, V24, P231, DOI 10.1080/09593969.2013.849611
   Girard T, 2010, J BUS RES, V63, P1079, DOI 10.1016/j.jbusres.2008.12.011
   GOULD SJ, 1988, J CONSUM AFF, V22, P96, DOI 10.1111/j.1745-6606.1988.tb00215.x
   Guo ZD, 2019, TRENDS FOOD SCI TECH, V90, P160, DOI 10.1016/j.tifs.2019.04.014
   Hair J.E., 1998, MULTIVARIATE DATA AN, V5th
   Hsu SY, 2016, BRIT FOOD J, V118, P200, DOI 10.1108/BFJ-11-2014-0376
   Hu WY, 2004, EUR REV AGRIC ECON, V31, P389, DOI 10.1093/erae/31.3.389
   Hughner RS., 2007, J CONSUM BEHAV, V6, P94, DOI [10.1002/cb.210, DOI 10.1002/CB.210]
   Jacoby J, 2002, J CONSUM PSYCHOL, V12, P51, DOI 10.1207/S15327663JCP1201_05
   Jayanti RK, 1998, J ACAD MARKET SCI, V26, P6, DOI 10.1177/0092070398261002
   Jiang T. J., 2014, REV AGR EXTENSION SC, V31, P25
   KAHNEMAN D, 1979, ECONOMETRICA, V47, P263, DOI 10.2307/1914185
   Kareklas I, 2014, J ADVERTISING, V43, P18, DOI 10.1080/00913367.2013.799450
   Kareklas I, 2012, J ADVERTISING, V41, P25, DOI 10.1080/00913367.2012.10672455
   Lagerkvist CJ, 2013, FOOD QUAL PREFER, V29, P77, DOI 10.1016/j.foodqual.2013.02.005
   Lea E, 2005, BRIT FOOD J, V107, P855, DOI 10.1108/00070700510629797
   Lee HJ, 2015, FOOD QUAL PREFER, V39, P259, DOI 10.1016/j.foodqual.2014.06.002
   Lee S, 2011, J BUS RES, V64, P1195, DOI 10.1016/j.jbusres.2011.06.022
   Liang ARD, 2017, BRIT FOOD J, V119, P1247, DOI 10.1108/BFJ-06-2016-0238
   Liang DH, 2015, J NUCL MED RAD THER, V6, P1
   Liang RD, 2016, BRIT FOOD J, V118, P183, DOI 10.1108/BFJ-06-2015-0215
   Liu MT, 2020, ASIA PAC J MARKET LO, V32, P1, DOI 10.1108/APJML-04-2018-0160
   Liu MT, 2019, ASIA PAC J MARKET LO, V31, P419, DOI 10.1108/APJML-01-2018-0021
   Lobb AE, 2007, FOOD QUAL PREFER, V18, P384, DOI 10.1016/j.foodqual.2006.04.004
   Lockie S, 2004, APPETITE, V43, P135, DOI 10.1016/j.appet.2004.02.004
   Magnusson MK, 2003, APPETITE, V40, P109, DOI 10.1016/S0195-6663(03)00002-3
   McCarthy M, 2007, FOOD QUAL PREFER, V18, P205, DOI 10.1016/j.foodqual.2005.10.002
   Mehrabian A, 1974, APPROACH ENV PSYCHOL
   Menichelli E, 2012, FOOD QUAL PREFER, V23, P148, DOI 10.1016/j.foodqual.2011.03.007
   Meyers L.S., 2012, APPL MULTIVARIATE RE
   Miller LMS, 2012, APPETITE, V59, P129, DOI 10.1016/j.appet.2012.04.009
   Moussa S, 2008, INT J CONSUM STUD, V32, P526, DOI 10.1111/j.1470-6431.2008.00713.x
   Padel S, 2005, BRIT FOOD J, V107, P606, DOI 10.1108/00070700510611002
   Partidario PJ, 2007, J CLEAN PROD, V15, P513, DOI 10.1016/j.jclepro.2006.05.011
   Peattie K, 2010, ANNU REV ENV RESOUR, V35, P195, DOI 10.1146/annurev-environ-032609-094328
   Pino G, 2012, J CONSUM AFF, V46, P157, DOI 10.1111/j.1745-6606.2012.01223.x
   Prati G, 2012, FOOD QUAL PREFER, V25, P163, DOI 10.1016/j.foodqual.2012.02.011
   Preacher KJ, 2008, BEHAV RES METHODS, V40, P879, DOI 10.3758/BRM.40.3.879
   Richins ML, 1997, J CONSUM RES, V24, P127, DOI 10.1086/209499
   Rodiger M, 2015, FOOD QUAL PREFER, V43, P10, DOI 10.1016/j.foodqual.2015.02.002
   Rong-Da Liang A, 2014, INTERNET RES, V24, P587, DOI 10.1108/IntR-03-2013-0050
   Rozin P, 2005, PSYCHOL SCI, V16, P652, DOI 10.1111/j.1467-9280.2005.01589.x
   Saba A, 2003, FOOD QUAL PREFER, V14, P637, DOI 10.1016/S0950-3293(02)00188-X
   Saba A, 2010, FOOD QUAL PREFER, V21, P385, DOI 10.1016/j.foodqual.2009.09.007
   Schiffman L.G., 2010, CONSUMER BEHAV
   SLAMA ME, 1987, J ACADEMY MARKETING, V15, P36
   Slovic P., 1980, SOC RISK ASSESSMENT, P181, DOI [10.1007/978-1-4899-0445-4_9, DOI 10.1007/978-1-4899-0445-4]
   SNELL WE, 1991, EUR J PERSONALITY, V5, P169, DOI 10.1002/per.2410050208
   Sultan P, 2018, ASIA PAC J MARKET LO, V30, P163, DOI 10.1108/APJML-10-2016-0211
   Tanner C, 2006, GAIA, V15, P215, DOI 10.14512/gaia.15.3.18
   Tariq A, 2019, ASIA PAC J MARKET LO, V31, P202, DOI 10.1108/APJML-04-2018-0150
   Tarkiainen A, 2005, BRIT FOOD J, V107, P808, DOI 10.1108/00070700510629760
   Teng CC, 2016, APPETITE, V105, P95, DOI 10.1016/j.appet.2016.05.006
   Teng CC, 2015, BRIT FOOD J, V117, P1066, DOI 10.1108/BFJ-12-2013-0361
   Teratanavat R, 2006, J FOOD SCI, V71, pS533, DOI 10.1111/j.1750-3841.2006.00120.x
   Tsakiridou E, 2008, INT J RETAIL DISTRIB, V36, P158, DOI 10.1108/09590550810853093
   Van de Velde L, 2009, ENERG POLICY, V37, P3183, DOI 10.1016/j.enpol.2009.04.022
   Verain MCD, 2016, FOOD QUAL PREFER, V48, P99, DOI 10.1016/j.foodqual.2015.08.012
   Vermeir I, 2008, ECOL ECON, V64, P542, DOI 10.1016/j.ecolecon.2007.03.007
   Wang EST, 2014, BRIT FOOD J, V116, P212, DOI 10.1108/BFJ-05-2012-0123
   Wirth F. F., 2012, AGR RESOURCE EC REV, V40, P48
   Yee WMS, 2005, BRIT FOOD J, V107, P841, DOI 10.1108/00070700510629788
   Zakowska-Biemans S, 2011, BRIT FOOD J, V113, P122, DOI 10.1108/00070701111097385
   Zanoli R., 2002, British Food Journal, V104, P643, DOI 10.1108/00070700210425930
   Zhao XS, 2010, J CONSUM RES, V37, P197, DOI 10.1086/651257
NR 101
TC 0
Z9 0
U1 12
U2 25
PU EMERALD GROUP PUBLISHING LTD
PI BINGLEY
PA HOWARD HOUSE, WAGON LANE, BINGLEY BD16 1WA, W YORKSHIRE, ENGLAND
SN 1355-5855
EI 1758-4248
J9 ASIA PAC J MARKET LO
JI Asia Pac. J. Market. Logist.
DI 10.1108/APJML-03-2019-0171
EA APR 2020
PG 22
WC Business
SC Business & Economics
GA LH6EA
UT WOS:000528875200001
DA 2021-02-01
PY 2020
ER

PT J
AU Watanabe, EAD
   Alfinito, S
   Curvelo, ICG
   Hamza, KM
AF Watanabe, Eluiza Alberto de Morais
   Alfinito, Solange
   Curvelo, Isabelle Cristina Galindo
   Hamza, Kavita Miadaira
TI Perceived value, trust and purchase intention of organic food: a study
   with Brazilian consumers
SO BRITISH FOOD JOURNAL
LA English
DT Article
DE Organic food; Perceived value; Purchase intention; Consumer trust;
   Sustainable consumption
ID PRODUCTS; PERCEPTIONS; CONSUMPTION; BEHAVIOR; QUALITY; IMPACT; GREEN;
   DETERMINANTS; WILLINGNESS; ATTITUDES
AB Purpose The consumption of organic food grows worldwide, increasing the need of studies seeking to understand factors influencing its consumption. To extend the understanding of organic food market, the present research seeks to explore the effect of perceived value on consumer trust and purchase intention in Brazil. Design/methodology/approach A survey with 274 Brazilian consumers of organic food was carried out. Perceived value was measured through four dimensions: functional, economic, social and emotional. The convergent and discriminant validities of latent variables were confirmed. The relationships among them were tested using structural equation modeling. Findings The results indicate that functional and emotional values positively affect consumer trust and that only emotional value motivates purchase intention. The trust had no direct influence on purchase intention. Thus, the perceived value is an important aspect in the prediction of trust and purchase intention among Brazilian consumers. Originality/value The identified results enlarge the understanding of Brazilian organic food market and consumer behavior and point out some opportunities for future research involving the subject.
C1 [Watanabe, Eluiza Alberto de Morais; Alfinito, Solange] Univ Brasilia, Brasilia, DF, Brazil.
   [Curvelo, Isabelle Cristina Galindo; Hamza, Kavita Miadaira] Univ Sao Paulo, Butanta, Brazil.
RP Watanabe, EAD (corresponding author), Univ Brasilia, Brasilia, DF, Brazil.
EM eluizawatanabe@unb.br; salfinito@unb.br; isabellegcurvelo@gmail.com;
   kavita@usp.br
RI Alfinito, Solange/M-5349-2017; Hamza, Kavita/AAC-1632-2021
OI Alfinito, Solange/0000-0001-6235-7564; WATANABE,
   Eluiza/0000-0001-5065-9266
FU Conselho Nacional de Desenvolvimento Cientifico e Tecnologico - CNPq
   (Brazilian National Council for Scientific and Technological
   Development)National Council for Scientific and Technological
   Development (CNPq)
FX The authors would like to thank the Conselho Nacional de Desenvolvimento
   Cientifico e Tecnologico - CNPq (Brazilian National Council for
   Scientific and Technological Development) for providing the research
   funds for this project.
CR Aertsens J, 2011, BRIT FOOD J, V113, P1353, DOI 10.1108/00070701111179988
   Andrade Luísa Mol Senna, 2012, Braz. J. Food Technol., V15, P31
   Anisimova T, 2016, J FOOD PROD MARK, V22, P809, DOI 10.1080/10454446.2015.1121429
   [Anonymous], 2017, REL ICJBRASIL 1 SEMS
   Apaolaza V, 2018, FOOD QUAL PREFER, V63, P51, DOI 10.1016/j.foodqual.2017.07.011
   Bamberg S, 2007, J ENVIRON PSYCHOL, V27, P14, DOI 10.1016/j.jenvp.2006.12.002
   Bengtsson M., 2018, SUSTAIN SCI, V1, P1
   BRISLIN RW, 1970, J CROSS CULT PSYCHOL, V1, P185, DOI 10.1177/135910457000100301
   Brown T., 2015, CONFIRMATORY FACTOR
   Byrne B. M., 2010, STRUCTURAL EQUATION
   Chin WW, 1998, QUANT METH SER, P295
   Cicia G., 2002, British Food Journal, V104, P200, DOI 10.1108/00070700210425660
   COHEN J, 1992, PSYCHOL BULL, V112, P155, DOI 10.1037/0033-2909.112.1.155
   Consumer Reports, 2015, COST ORG FOOD
   Da Cunha DT, 2019, BRIT FOOD J, V121, P1579, DOI 10.1108/BFJ-08-2018-0503
   Silva ARD, 2017, J CLEAN PROD, V141, P11, DOI 10.1016/j.jclepro.2016.09.024
   De Toni D, 2018, J FOOD PROD MARK, V24, P456, DOI 10.1080/10454446.2017.1314231
   Ferraz S. B., 2016, REV ADM DA UFSM, V9, P605, DOI [10. 5902/19834659, DOI 10.5902/19834659]
   Gleim MR, 2013, J RETAILING, V89, P44, DOI 10.1016/j.jretai.2012.10.001
   Grunert KG, 2014, FOOD POLICY, V44, P177, DOI 10.1016/j.foodpol.2013.12.001
   Hair J.F.J., 2013, MULTIVARIATE DATA AN
   Hemmerling S., 2015, Organic Agriculture, V5, P277, DOI 10.1007/s13165-015-0109-3
   Husic-Mehmedovic M, 2017, BRIT FOOD J, V119, P1410, DOI 10.1108/BFJ-07-2016-0343
   Iraldo F, 2014, J ENVIRON PLANN MAN, V57, P78, DOI 10.1080/09640568.2012.735991
   Kohlrausch A. K., 2004, REV ALCANCE, V11, P157, DOI DOI 10.14210/ALCANCE.V11N1.P157-177
   Konuk FA, 2018, J RETAIL CONSUM SERV, V43, P304, DOI 10.1016/j.jretconser.2018.04.011
   Krischke PJ, 2009, CADERNOS PESQUISA IN, V10, P27
   Lee HJ, 2015, FOOD QUAL PREFER, V39, P259, DOI 10.1016/j.foodqual.2014.06.002
   Lim WM, 2014, J GLOB MARK, V27, P298
   Loebnitz N, 2018, FOOD QUAL PREFER, V63, P80, DOI 10.1016/j.foodqual.2017.08.004
   Loebnitz N, 2016, FOOD QUAL PREFER, V50, P102, DOI 10.1016/j.foodqual.2016.02.003
   Maroco J., 2010, ANAL EQUACOES ESTRUC
   MESSICK S, 1995, AM PSYCHOL, V50, P741, DOI 10.1037/0003-066X.50.9.741
   Molinillo S, 2020, J RETAIL CONSUM SERV, V52, DOI 10.1016/j.jretconser.2019.101926
   MOORMAN C, 1992, J MARKETING RES, V29, P314, DOI 10.1177/002224379202900303
   Nocella G, 2012, FOOD POLICY, V37, P571, DOI 10.1016/j.foodpol.2012.06.001
   Nuttavuthisit K, 2017, J BUS ETHICS, V140, P323, DOI 10.1007/s10551-015-2690-5
   Peattie K, 2010, ANNU REV ENV RESOUR, V35, P195, DOI 10.1146/annurev-environ-032609-094328
   Persaud A, 2017, MARK INTELL PLAN, V35, P130, DOI 10.1108/MIP-01-2016-0011
   Pivato S, 2008, BUS ETHICS, V17, P3, DOI 10.1111/j.1467-8608.2008.00515.x
   Rana J, 2017, J RETAIL CONSUM SERV, V38, P157, DOI 10.1016/j.jretconser.2017.06.004
   Rife SC, 2016, INT J SOC RES METHOD, V19, P69, DOI 10.1080/13645579.2014.957069
   Roitner-Schobesberger B, 2008, FOOD POLICY, V33, P112, DOI 10.1016/j.foodpol.2007.09.004
   Sanchez-Fernandez R., 2007, MARKETING THEORY, V7, P427, DOI DOI 10.1177/1470593107083165
   SANTOS E. S., 2014, THESIS
   Seegebarth B, 2016, BRIT FOOD J, V118, P396, DOI 10.1108/BFJ-07-2015-0235
   Siegrist M, 2000, RISK ANAL, V20, P195, DOI 10.1111/0272-4332.202020
   Silva D. M., 2005, Semina: Ciencias Sociais e Humanas (Londrina), V26, P95
   Simmonds G, 2017, FOOD QUAL PREFER, V62, P340, DOI 10.1016/j.foodqual.2016.11.010
   Singh A, 2017, J CLEAN PROD, V167, P473, DOI 10.1016/j.jclepro.2017.08.106
   Sirdeshmukh D, 2002, J MARKETING, V66, P15, DOI 10.1509/jmkg.66.1.15.18449
   Sposito E.C., 2018, CADERNOS AGROECOLOGI, V13, P1
   Suh BW, 2015, SOC BEHAV PERSONAL, V43, P217, DOI 10.2224/sbp.2015.43.2.217
   Sweeny J.C., 2001, PROBLEMS PERSPECTIVE, V5, P252
   Teng CC, 2015, BRIT FOOD J, V117, P1066, DOI 10.1108/BFJ-12-2013-0361
   Nguyen TLA, 2015, DIS MODEL MECH, V8, P1, DOI 10.1242/dmm.017400
   Thogersen J, 2017, BRIT FOOD J, V119, P542, DOI 10.1108/BFJ-09-2016-0406
   Thogersen J, 2015, INT MARKET REV, V32, P389, DOI 10.1108/IMR-06-2013-0123
   Thogersen J, 2010, J MACROMARKETING, V30, P171, DOI 10.1177/0276146710361926
   Wander A.E., 2007, REV POLITICA AGRICOL, P44
   Willer H., 2018, WORLD ORGANIC AGR ST
   Yadav R, 2016, J CLEAN PROD, V135, P732, DOI 10.1016/j.jclepro.2016.06.120
   Zanoli R, 2015, NJAS-WAGEN J LIFE SC, V72-73, P41, DOI 10.1016/j.njas.2015.01.001
   ZEITHAML VA, 1988, J MARKETING, V52, P2, DOI 10.2307/1251446
   Zhao R, 2018, J CLEAN PROD, V171, P1664, DOI 10.1016/j.jclepro.2017.10.143
NR 65
TC 6
Z9 6
U1 10
U2 32
PU EMERALD GROUP PUBLISHING LTD
PI BINGLEY
PA HOWARD HOUSE, WAGON LANE, BINGLEY BD16 1WA, W YORKSHIRE, ENGLAND
SN 0007-070X
EI 1758-4108
J9 BRIT FOOD J
JI Br. Food J.
PD MAR 2
PY 2020
VL 122
IS 4
BP 1170
EP 1184
DI 10.1108/BFJ-05-2019-0363
EA MAR 2020
PG 15
WC Agricultural Economics & Policy; Food Science & Technology
SC Agriculture; Food Science & Technology
GA KY0AH
UT WOS:000517329100001
DA 2021-02-01
ER

PT J
AU Lee, TH
   Fu, CJ
   Chen, YY
AF Lee, Tsung Hung
   Fu, Chung-Jen
   Chen, Yin Yuan
TI Trust factors for organic foods: consumer buying behavior
SO BRITISH FOOD JOURNAL
LA English
DT Article
DE Organic food; Attitude; Buying behaviour; Trust factors
ID PURCHASE INTENTION; INDIAN CONSUMERS; PREFERENCES; PERCEPTIONS;
   CONSUMPTION; ATTITUDES; ATTRIBUTES; LABELS; DETERMINANTS; CREDENCE
AB Purpose The purpose of this paper is to assess the relationship between trust factors and buying behavior among consumers in the organic food market in Taiwan. Design/methodology/approach The researchers developed a questionnaire using latent variables including the trust factors, utilitarian attitudes, hedonic attitudes, buying behavior and demographic information of consumers of organic foods. Confirmatory factor analysis and the structural equation modeling were conducted using LISREL 8.80 for Windows. Findings The empirical results indicated that health content, locally produced products, organic food labels and price premiums positively and significantly affected utilitarian and hedonic attitudes. Both utilitarian attitudes and hedonic attitudes positively and significantly affected respondents' buying behavior. A series of theoretical implications were identified. Originality/value This study first examines the food trust buying behavior of organic foods and related consumption behavior theory questions. It mainly takes the stimulus-organism-response model as the foundation of its approach. Simultaneously, it also conforms to utilitarian behavior theory, and the process by which consumers become better aware of organic foods' quality.
C1 [Lee, Tsung Hung; Fu, Chung-Jen; Chen, Yin Yuan] Natl Yunlin Univ Sci & Technol, Touliu, Yunlin, Taiwan.
RP Lee, TH (corresponding author), Natl Yunlin Univ Sci & Technol, Touliu, Yunlin, Taiwan.
EM thlee@yuntech.edu.tw; fucj@yuntech.edu.tw; ynya530@gmail.com
OI LEE, Tsung Hung/0000-0002-3718-4371
CR AJZEN I, 1991, ORGAN BEHAV HUM DEC, V50, P179, DOI 10.1016/0749-5978(91)90020-T
   Annunziata A, 2016, AGRIC AGRIC SCI PROC, V8, P193, DOI 10.1016/j.aaspro.2016.02.093
   Asif M, 2018, FOOD QUAL PREFER, V63, P144, DOI 10.1016/j.foodqual.2017.08.006
   Bagozzi R.P., 1988, J ACAD MARKETING SCI, V16, P74, DOI [10.1007/BF02723327, DOI 10.1007/BF02723327]
   Basha MB, 2019, J CLEAN PROD, V215, P99, DOI 10.1016/j.jclepro.2018.12.098
   Basha MB, 2015, PROC ECON FINANC, V31, P444, DOI 10.1016/S2212-5671(15)01219-8
   Bauer HH, 2013, J BUS RES, V66, P1035, DOI 10.1016/j.jbusres.2011.12.028
   Chekima B, 2017, J CLEAN PROD, V166, P1438, DOI 10.1016/j.jclepro.2017.08.086
   Daunfeldt SO, 2014, J RETAIL CONSUM SERV, V21, P804, DOI 10.1016/j.jretconser.2014.06.009
   Denver S, 2014, FOOD QUAL PREFER, V31, P129, DOI 10.1016/j.foodqual.2013.08.014
   Ditlevsen K, 2019, FOOD QUAL PREFER, V71, P46, DOI 10.1016/j.foodqual.2018.06.001
   Fernqvist F, 2014, FOOD QUAL PREFER, V32, P340, DOI 10.1016/j.foodqual.2013.10.005
   Goetzke B, 2014, APPETITE, V77, P94, DOI 10.1016/j.appet.2014.02.012
   Gorissen K, 2016, J ENVIRON PSYCHOL, V45, P50, DOI 10.1016/j.jenvp.2015.11.009
   Hair J. F., 2010, MULTIVARIATE DATA AN
   Hara Y, 2013, SUSTAIN SCI, V8, P515, DOI 10.1007/s11625-012-0198-9
   Hempel C, 2016, APPETITE, V96, P309, DOI 10.1016/j.appet.2015.09.036
   Hidalgo-Baz M, 2017, FOOD QUAL PREFER, V62, P31, DOI 10.1016/j.foodqual.2017.06.008
   Hwang J, 2016, J RETAIL CONSUM SERV, V28, P281, DOI 10.1016/j.jretconser.2015.01.007
   IFOAM, 2019, ANN REP
   Janssen M, 2012, FOOD QUAL PREFER, V25, P9, DOI 10.1016/j.foodqual.2011.12.004
   Jensen JD, 2019, FOOD QUAL PREFER, V73, P255, DOI 10.1016/j.foodqual.2018.11.002
   Kapuge KDLR, 2016, PROC FOOD SCI, V6, P303, DOI 10.1016/j.profoo.2016.02.060
   Kauppinen-Raisanen H, 2014, J RETAIL CONSUM SERV, V21, P520, DOI 10.1016/j.jretconser.2014.04.001
   Kledal P. R., 2011, AFRICAN J BUSINESS E, V6, P26
   Koklic MK, 2019, APPETITE, V137, P27, DOI 10.1016/j.appet.2019.02.010
   Labbe D, 2015, FOOD QUAL PREFER, V44, P56, DOI 10.1016/j.foodqual.2015.03.017
   Laureti T, 2018, J CLEAN PROD, V172, P3367, DOI 10.1016/j.jclepro.2017.11.086
   Lea E, 2005, BRIT FOOD J, V107, P855, DOI 10.1108/00070700510629797
   Lee HC, 2018, FOOD QUAL PREFER, V63, P88, DOI 10.1016/j.foodqual.2017.08.002
   Lee HJ, 2016, FOOD QUAL PREFER, V54, P141, DOI 10.1016/j.foodqual.2016.07.011
   Lee HJ, 2015, FOOD QUAL PREFER, V39, P259, DOI 10.1016/j.foodqual.2014.06.002
   Lee TH, 2013, J ENVIRON PSYCHOL, V33, P76, DOI 10.1016/j.jenvp.2012.11.002
   Lee WCJ, 2013, FOOD QUAL PREFER, V29, P33, DOI 10.1016/j.foodqual.2013.01.010
   Loebnitz N, 2016, FOOD QUAL PREFER, V50, P102, DOI 10.1016/j.foodqual.2016.02.003
   Massey M, 2018, APPETITE, V125, P418, DOI 10.1016/j.appet.2018.02.029
   Mehrabian A, 1974, APPROACH ENV PSYCHOL
   Meyerding SGH, 2018, J CLEAN PROD, V181, P772, DOI 10.1016/j.jclepro.2018.01.235
   Montefrio MJF, 2019, J RURAL STUD, V65, P1, DOI 10.1016/j.jrurstud.2018.12.014
   Moser R, 2011, INT FOOD AGRIBUS MAN, V14, P121
   Muller CE, 2015, J CONSUM POLICY, V38, P387, DOI 10.1007/s10603-015-9299-z
   Muhammad S., 2015, Journal of Food Distribution Research, V46, P37
   Nie YY, 2017, SERV IND J, V37, P968, DOI 10.1080/02642069.2017.1371143
   Olson EL, 2017, J CLEAN PROD, V140, P1007, DOI 10.1016/j.jclepro.2016.06.005
   Onwezen MC, 2015, FOOD RES INT, V76, P261, DOI 10.1016/j.foodres.2015.03.032
   Organic Agriculture Global Network, 2018, ORG FARM MARK
   Ozguven N, 2012, PROCD SOC BEHV, V62, P661, DOI 10.1016/j.sbspro.2012.09.110
   Pino G, 2012, J CONSUM AFF, V46, P157, DOI 10.1111/j.1745-6606.2012.01223.x
   Popa ME, 2019, TRENDS FOOD SCI TECH, V84, P15, DOI 10.1016/j.tifs.2018.01.003
   Prada M, 2016, APPETITE, V103, P8, DOI 10.1016/j.appet.2016.03.012
   Prentice C, 2019, J RETAIL CONSUM SERV, V46, P70, DOI 10.1016/j.jretconser.2017.10.020
   Richetin J, 2016, J ECON PSYCHOL, V55, P96, DOI 10.1016/j.joep.2016.01.006
   Rodiger M, 2015, FOOD QUAL PREFER, V43, P10, DOI 10.1016/j.foodqual.2015.02.002
   Rousseau S, 2013, FOOD POLICY, V40, P31, DOI 10.1016/j.foodpol.2013.01.006
   Scalco A, 2017, APPETITE, V112, P235, DOI 10.1016/j.appet.2017.02.007
   Schaufele I, 2018, FOOD QUAL PREFER, V63, P1, DOI 10.1016/j.foodqual.2017.07.010
   Schuldt JP, 2013, APPETITE, V62, P76, DOI 10.1016/j.appet.2012.11.004
   Seufert V, 2017, FOOD POLICY, V68, P10, DOI 10.1016/j.foodpol.2016.12.009
   Shafie FA, 2012, PROCD SOC BEHV, V49, P360, DOI 10.1016/j.sbspro.2012.07.034
   Singh A, 2017, J CLEAN PROD, V167, P473, DOI 10.1016/j.jclepro.2017.08.106
   SOAAN, 2018, ORG 3 0 TRUL SUST FA
   Stern P. C., 1999, HUMAN ECOLOGY REVIEW, V6, P81, DOI DOI 10.2307/2083693
   Ueasangkomsate P, 2016, PROCEDIA ENVIRON SCI, V34, P423, DOI 10.1016/j.proenv.2016.04.037
   USDA, 2017, ORGANIC AGR
   Van Loo EJ, 2014, FOOD POLICY, V49, P137, DOI 10.1016/j.foodpol.2014.07.002
   Van Loo EJ, 2013, J DAIRY SCI, V96, P2118, DOI 10.3168/jds.2012-6262
   Voss KE, 2003, J MARKETING RES, V40, P310, DOI 10.1509/jmkr.40.3.310.19238
   Yadav R, 2016, J RETAIL CONSUM SERV, V33, P92, DOI 10.1016/j.jretconser.2016.08.008
   Yangui A, 2016, FOOD QUAL PREFER, V51, P27, DOI 10.1016/j.foodqual.2016.02.012
   Yazdanpanah M, 2015, J CLEAN PROD, V107, P342, DOI 10.1016/j.jclepro.2015.02.071
   Yazdanpanah M, 2015, FOOD QUAL PREFER, V41, P75, DOI 10.1016/j.foodqual.2014.11.012
   Zander K, 2013, APPETITE, V62, P133, DOI 10.1016/j.appet.2012.11.015
   Zander K, 2010, FOOD QUAL PREFER, V21, P495, DOI 10.1016/j.foodqual.2010.01.006
NR 73
TC 5
Z9 5
U1 10
U2 24
PU EMERALD GROUP PUBLISHING LTD
PI BINGLEY
PA HOWARD HOUSE, WAGON LANE, BINGLEY BD16 1WA, W YORKSHIRE, ENGLAND
SN 0007-070X
EI 1758-4108
J9 BRIT FOOD J
JI Br. Food J.
PD NOV 6
PY 2019
VL 122
IS 2
BP 414
EP 431
DI 10.1108/BFJ-03-2019-0195
PG 18
WC Agricultural Economics & Policy; Food Science & Technology
SC Agriculture; Food Science & Technology
GA KB0JG
UT WOS:000506184600001
DA 2021-02-01
ER

PT J
AU Yadav, R
   Singh, PK
   Srivastava, A
   Ahmad, A
AF Yadav, Rambalak
   Singh, Pankaj Kumar
   Srivastava, Ankur
   Ahmad, Anees
TI Motivators and barriers to sustainable food consumption: Qualitative
   inquiry about organic food consumers in a developing nation
SO INTERNATIONAL JOURNAL OF NONPROFIT AND VOLUNTARY SECTOR MARKETING
LA English
DT Article
ID PURCHASE INTENTION; YOUNG CONSUMERS; BEHAVIOR; BUY; ATTITUDES; PRODUCTS;
   ETHNOCENTRISM; WILLINGNESS
AB The present research attempts to qualitatively explore the motivators and barriers of organic food consumption in the Indian context. The data were collected using semistructured in-depth interviews and analyzed using grounded theory. The theoretical sampling technique was used to interview 34 consumers who have purchased organic food in the past. The findings reported health consciousness, environmental consciousness, social identity, consumer ethnocentrism, and concern for farmers as the factors that motivate organic food purchase among consumers. The factors such as high prices of organic food, unavailability, trust issues, and limited marketing communications from the firms were identified as major barriers to organic food purchase and consumption. The study is one of the initial attempts to qualitatively explore the consumers' motivation for organic food consumption in the Indian context. The findings will help policymakers to devise suitable strategies so that they can effectively target the organic food choices by understanding the motivators/barriers, and promote the sustainable lifestyle in the society, as food consumption plays a crucial role in achieving environmental sustainability.
C1 [Yadav, Rambalak] Inst Management Technol, Mkt Management, Hyderabad, India.
   [Singh, Pankaj Kumar; Srivastava, Ankur; Ahmad, Anees] ICFAI Business Sch, Mkt & Strategy, IFHE Campus Hyderabad, Hyderabad 501203, Telangana, India.
RP Singh, PK (corresponding author), ICFAI Business Sch, Mkt & Strategy, IFHE Campus Hyderabad, Hyderabad 501203, Telangana, India.
EM pankajlive2@gmail.com
CR [Anonymous], 2016, FINANCIAL EXPRESS
   Balaji V., 2017, INDIAN J MARKETING, V47, P26, DOI [10.17010/ijom/2017/v47/i1/108808, DOI 10.17010/IJOM/2017/V47/I1/108808]
   Bartels J, 2014, INT J CONSUM STUD, V38, P82, DOI 10.1111/ijcs.12067
   Bartels J, 2011, J BRAND MANAG, V18, P697, DOI 10.1057/bm.2011.3
   Bartels J, 2010, FOOD QUAL PREFER, V21, P347, DOI 10.1016/j.foodqual.2009.08.016
   BECHLARSEN T, 2001, MARKETING ZFP, V23, P188
   Breakwell G. M., 2000, RES METHOD PSYCHOL
   Bryla P, 2016, APPETITE, V105, P737, DOI 10.1016/j.appet.2016.07.012
   Buder F, 2014, BRIT FOOD J, V116, P390, DOI 10.1108/BFJ-04-2012-0087
   Camarena DM, 2011, APPETITE, V57, P121, DOI 10.1016/j.appet.2011.04.002
   CHAKRABARTI S, 2007, DECISION, V34, P1
   Chakrabarti S, 2010, BRIT FOOD J, V112, P902, DOI 10.1108/00070701011067497
   Chambers S, 2007, APPETITE, V49, P208, DOI 10.1016/j.appet.2007.02.003
   CORBIN J, 1990, Z SOZIOL, V19, P418, DOI 10.1007/BF00988593
   Crompton T., 2009, M ENV CHALLENGES ROL, P1
   De Ven A. H. V., 2007, ENGAGED SCHOLARSHIP
   Deliana Y., 2012, RES J RECENT SCI, V1, P48
   Dowd K, 2013, APPETITE, V69, P137, DOI 10.1016/j.appet.2013.05.024
   Elliott Naomi, 2005, Aust J Adv Nurs, V22, P48
   Glaser BarneyG., 1967, DISCOVERY GROUNDED T
   Gleim MR, 2013, J RETAILING, V89, P44, DOI 10.1016/j.jretai.2012.10.001
   Goulding C, 2000, ADV CONSUM RES, V27, P261
   Goulding C., 1998, QUALITATIVE MARKET R, DOI [10.1108/13522759810197587, DOI 10.1108/13522759810197587]
   Hamzaoui-Essoussi L, 2013, J RETAIL CONSUM SERV, V20, P292, DOI 10.1016/j.jretconser.2013.02.002
   Hjelmar U, 2011, APPETITE, V56, P336, DOI 10.1016/j.appet.2010.12.019
   Hughner RS., 2007, J CONSUM BEHAV, V6, P94, DOI [10.1002/cb.210, DOI 10.1002/CB.210]
   Janssen M, 2012, BRIT FOOD J, V114, P335, DOI 10.1108/00070701211213456
   Kapoor P., 2012, ORGANIC FOOD MARKET
   Kareklas I, 2014, J ADVERTISING, V43, P18, DOI 10.1080/00913367.2013.799450
   Kim YG, 2009, INT J HOSP MANAG, V28, P423, DOI 10.1016/j.ijhm.2008.11.005
   Lea E, 2005, BRIT FOOD J, V107, P855, DOI 10.1108/00070700510629797
   Manaktola K., 2007, INT J CONTEMP HOSP M, V19, P364, DOI [DOI 10.1108/09596110710757534, 10.1108/09596110710757534]
   Marrakech Process Secretariat: UNDESA and UNEP, 2010, PAV WAY SUST CONS PR
   Massey M, 2018, APPETITE, V125, P418, DOI 10.1016/j.appet.2018.02.029
   Michaelidou N, 2008, INT J CONSUM STUD, V32, P163, DOI 10.1111/j.1470-6431.2007.00619.x
   Misra R, 2016, BRIT FOOD J, V118, P2308, DOI 10.1108/BFJ-02-2016-0080
   Morse J.M., 2002, INT J QUAL RES, V1, DOI [DOI 10.1177/160940690200100202, 10.1177/160940690200100202]
   Organic marketinfo, 2013, IND ORG TAK ROOT CIT
   Padel S, 2005, BRIT FOOD J, V107, P606, DOI 10.1108/00070700510611002
   Paul J, 2012, J CONSUM MARK, V29, P412, DOI 10.1108/07363761211259223
   Pino G, 2012, J CONSUM AFF, V46, P157, DOI 10.1111/j.1745-6606.2012.01223.x
   Prakash G, 2018, FOOD QUAL PREFER, V68, P90, DOI 10.1016/j.foodqual.2018.01.015
   Rana J, 2017, J RETAIL CONSUM SERV, V38, P157, DOI 10.1016/j.jretconser.2017.06.004
   Shafie FA, 2012, PROCD SOC BEHV, V49, P360, DOI 10.1016/j.sbspro.2012.07.034
   SHIMP TA, 1987, J MARKETING RES, V24, P280, DOI 10.2307/3151638
   Smith S, 2010, AUSTRALAS MARK J, V18, P93, DOI 10.1016/j.ausmj.2010.01.001
   Sondhi N, 2014, BRIT FOOD J, V116, P1864, DOI 10.1108/BFJ-04-2013-0098
   Stehfest E, 2009, CLIMATIC CHANGE, V95, P83, DOI 10.1007/s10584-008-9534-6
   Tajfel H., 1972, CONTEXT SOCIAL PSYCH, P438
   Techstory, 2016, ORG PROD MARK IND
   Thogersen J, 2017, BRIT FOOD J, V119, P542, DOI 10.1108/BFJ-09-2016-0406
   Tobler C, 2011, APPETITE, V57, P674, DOI 10.1016/j.appet.2011.08.010
   Tsakiridou E, 2008, INT J RETAIL DISTRIB, V36, P158, DOI 10.1108/09590550810853093
   Ueasangkomsate P, 2016, PROCEDIA ENVIRON SCI, V34, P423, DOI 10.1016/j.proenv.2016.04.037
   Whittemore R, 2001, QUAL HEALTH RES, V11, P522, DOI 10.1177/104973201129119299
   Yadav R, 2016, J RETAIL CONSUM SERV, V33, P92, DOI 10.1016/j.jretconser.2016.08.008
   Yadav R, 2016, APPETITE, V96, P122, DOI 10.1016/j.appet.2015.09.017
NR 57
TC 1
Z9 1
U1 3
U2 15
PU WILEY
PI HOBOKEN
PA 111 RIVER ST, HOBOKEN 07030-5774, NJ USA
SN 1465-4520
EI 1479-103X
J9 INT J NONPROFIT VOLU
JI Int. J. Nonprofit Volunt. Sect. Mark.
PD NOV
PY 2019
VL 24
IS 4
SI SI
AR e1650
DI 10.1002/nvsm.1650
EA SEP 2019
PG 10
WC Business
SC Business & Economics
GA JR2OI
UT WOS:000486929600001
DA 2021-02-01
ER

PT J
AU Chen, M
   Wang, YQ
   Yin, SJ
   Hu, WY
   Han, F
AF Chen, Mo
   Wang, Yiqin
   Yin, Shijiu
   Hu, Wuyang
   Han, Fei
TI Chinese consumer trust and preferences for organic labels from different
   regions Evidence from real choice experiment
SO BRITISH FOOD JOURNAL
LA English
DT Article
DE Consumer preference; Consumer trust; Organic label; Mixed logit model;
   Real choice experiment
ID WILLINGNESS-TO-PAY; COUNTRY-OF-ORIGIN; FOOD; SAFETY; POLICY
AB Purpose The organic food sold in China can bear organic labels from different countries/regions. The purpose of this paper is to assess the trust and preferences of consumers for tomatoes carrying these different labels. Design/methodology/approach The data came from real choice experiments conducted in Shandong Province, China. A mixed logit model was used to analyze consumer willingness to pay (WTP). Findings Results indicated that, among the four organic labels considered in this study, the highest WTP was expressed for organic label from the European Union, followed by Hong Kong's organic label, Japanese organic label and, lastly, by the Chinese mainland organic label. Consumer trust has a positive effect on their WTPs for the four organic labels. Providing consumers with information on organic can significantly lift their WTPs, and reduce the gaps between WTPs for different organic labels. Originality/value This research is of academic value and of value to food suppliers. International food marketers are recommended to equip their products with proper organic labels and initiate additional consumer education.
C1 [Chen, Mo] Qufu Normal Univ, Res Ctr Food Safety & Green Agr Dev, Rizhao, Peoples R China.
   [Wang, Yiqin; Yin, Shijiu; Han, Fei] Qufu Normal Univ, Sch Econ, Rizhao, Peoples R China.
   [Hu, Wuyang] Univ Kentucky, Dept Agr Econ, Lexington, KY USA.
RP Yin, SJ (corresponding author), Qufu Normal Univ, Sch Econ, Rizhao, Peoples R China.
EM ysjtougao@163.com
CR Albersmeier F., 2010, INT J FOOD SYSTEM DY, V1, P69
   Allenby GM, 1999, J ECONOMETRICS, V89, P57
   Alphonce R, 2012, INT J CONSUM STUD, V36, P394, DOI 10.1111/j.1470-6431.2011.01067.x
   Cai Y. Y., 2012, J MARKETING SCI, V8, P76
   Chen M, 2015, BRIT FOOD J, V117, P2814, DOI 10.1108/BFJ-12-2014-0415
   Chen Q., 2012, FOOD QUAL PREFER, V23, P134
   DARBY MR, 1973, J LAW ECON, V16, P67, DOI 10.1086/466756
   Delgado-Ballester E., 2001, EUR J MARKETING, V35, P1238, DOI DOI 10.1108/EUM0000000006475
   Falguera V, 2012, FOOD CONTROL, V26, P274, DOI 10.1016/j.foodcont.2012.01.051
   Golan E., 2001, J CONSUMER POLICY, V24, P117, DOI DOI 10.1023/A:1012272504846
   Hempel C, 2016, APPETITE, V96, P309, DOI 10.1016/j.appet.2015.09.036
   Hole AR, 2007, HEALTH ECON, V16, P827, DOI 10.1002/hec.1197
   Hughner Renee Shaw, 2007, J CONSUM BEHAV, V6, P2
   James J. S., 2009, Agricultural and Resource Economics Review, V38, P357
   Janssen M, 2012, FOOD QUAL PREFER, V25, P9, DOI 10.1016/j.foodqual.2011.12.004
   Klein JG, 1998, J MARKETING, V62, P89, DOI 10.2307/1251805
   KRINSKY I, 1986, REV ECON STAT, V68, P715, DOI 10.2307/1924536
   LANCASTER KJ, 1966, J POLIT ECON, V74, P132, DOI 10.1086/259131
   Lancsar E, 2008, PHARMACOECONOMICS, V26, P661, DOI 10.2165/00019053-200826080-00004
   Lernoud J., 2018, WORLD ORGANIC AGR 20
   Liu R, 2013, FOOD CONTROL, V33, P1, DOI 10.1016/j.foodcont.2013.02.008
   Liu XB, 2012, SUSTAIN DEV, V20, P293, DOI 10.1002/sd.484
   Lusk JL, 2006, REV AGR ECON, V28, P284, DOI 10.1111/j.1467-9353.2006.00288.x
   Lusk JL, 2005, AM J AGR ECON, V87, P393, DOI 10.1111/j.1467-8276.2005.00730.x
   Ma Z. H., 2017, CHINA VEGETABLE, V5, P1
   McFadden D, 2000, J APPL ECONOMET, V15, P447, DOI 10.1002/1099-1255(200009/10)15:5<447::AID-JAE570>3.3.CO;2-T
   Moser R, 2014, EUR REV AGRIC ECON, V41, P25, DOI 10.1093/erae/jbt016
   Olesen I, 2010, LIVEST SCI, V127, P218, DOI 10.1016/j.livsci.2009.10.001
   Ortega DL, 2011, FOOD POLICY, V36, P318, DOI 10.1016/j.foodpol.2010.11.030
   Probst L, 2012, FOOD POLICY, V37, P296, DOI 10.1016/j.foodpol.2012.02.014
   Savage SJ, 2008, J APPL ECONOM, V23, P351, DOI 10.1002/jae.984
   Ubilava D, 2009, FOOD POLICY, V34, P305, DOI 10.1016/j.foodpol.2009.02.002
   Van Loo EJ, 2011, FOOD QUAL PREFER, V22, P603, DOI 10.1016/j.foodqual.2011.02.003
   Wu LH, 2014, CAN J AGR ECON, V62, P545, DOI 10.1111/cjag.12050
   Xie J, 2016, AGR ECON-BLACKWELL, V47, P181, DOI 10.1111/agec.12193
   Yin S., 2013, INFORM ASYMMETRY CER
   Yin S., 2017, CONSTRUCTING FOOD SA
   Yin SJ, 2017, CHINA AGR ECON REV, V9, P141, DOI [10.1108/CAER-11-2015-0147, 10.1108/caer-11-2015-0147]
   Yin SJ, 2016, BRIT FOOD J, V118, P1769, DOI 10.1108/BFJ-11-2015-0449
   Yu J.B., 2012, CONSUMER EC, V28, P90
   Yue CY, 2009, HORTSCIENCE, V44, P366, DOI 10.21273/HORTSCI.44.2.366
NR 41
TC 3
Z9 3
U1 6
U2 25
PU EMERALD GROUP PUBLISHING LTD
PI BINGLEY
PA HOWARD HOUSE, WAGON LANE, BINGLEY BD16 1WA, W YORKSHIRE, ENGLAND
SN 0007-070X
EI 1758-4108
J9 BRIT FOOD J
JI Br. Food J.
PD JUL 1
PY 2019
VL 121
IS 7
BP 1521
EP 1535
DI 10.1108/BFJ-02-2018-0128
PG 15
WC Agricultural Economics & Policy; Food Science & Technology
SC Agriculture; Food Science & Technology
GA IO3IA
UT WOS:000479272600006
DA 2021-02-01
ER

PT J
AU Vega-Zamora, M
   Torres-Ruiz, FJ
   Parras-Rosa, M
AF Vega-Zamora, Manuela
   Jose Torres-Ruiz, Francisco
   Parras-Rosa, Manuel
TI Towards sustainable consumption: Keys to communication for improving
   trust in organic foods
SO JOURNAL OF CLEANER PRODUCTION
LA English
DT Article
DE Organic food; Trust; Communication strategy; Sustainable consumption
ID WILLINGNESS-TO-PAY; SOURCE CREDIBILITY; ENVIRONMENTAL CONSCIOUSNESS;
   CONSUMERS PERCEPTIONS; PURCHASE INTENTION; EMPIRICAL-ANALYSIS; ATTITUDE
   FORMATION; BEHAVIOR; GREEN; PRODUCTS
AB Lack of trust is thought to be one of the most significant barriers to the consumption of organic foods, which is an important dimension of sustainable behaviour. Building trust in organic foods is the central objective of this paper. Based on information processing models focusing on what message to transmit and how, and on the premise that to improve trust, two different dimensions (functionality and authenticity) must be managed simultaneously, this paper analyzes the comparative effectiveness of different combinations of message arguments, forms of appeal and sources on consumer trust. To this end, an experiment was designed with a total of 800 participants, in which 36 different treatments were tested. The results show strong interactions between the three variables considered and suggest that the most effective combinations for building trust are: the health argument put across by an expert, the authenticity argument transmitted by a producers' union, the elitist argument made by an expert and lastly, the social argument transmitted by a public authority, using an emotional form of appeal in all four cases. These results serve to complete the previous literature on the subject, in which communication activities are recommended but the questions of what to say, how to say it and who should say it are not specifically addressed. (C) 2018 Elsevier Ltd. All rights reserved.
C1 [Vega-Zamora, Manuela; Jose Torres-Ruiz, Francisco; Parras-Rosa, Manuel] Univ Jaen, Campus Las Lagunillas S-N, Jaen 23071, Spain.
RP Vega-Zamora, M (corresponding author), Univ Jaen, Campus Las Lagunillas S-N, Jaen 23071, Spain.
EM mvega@ujaen.es; ftorres@ujaen.es; mparras@ujaen.es
RI Vega-Zamora, Manuela/G-4303-2013; Parras-Rosa, Manuel/AAA-9418-2019;
   Torres-Ruiz, Francisco J./N-7477-2019
OI Vega-Zamora, Manuela/0000-0003-3934-9480; Torres-Ruiz, Francisco
   J./0000-0002-9832-1691
FU Autonomous Government of Andalusia; Excellence Project "Strategies to
   improve the marketing of olive oils" [AGR-6132]
FX This research was funded by Excellence Project AGR-6132 "Strategies to
   improve the marketing of olive oils"; Autonomous Government of
   Andalusia.
CR AYGEN FG, 2012, INT J BUS SOC SCI, V3, P262
   BANERJEE S, 1995, J ADVERTISING, V24, P21, DOI 10.1080/00913367.1995.10673473
   Basarir A, 2012, J FOOD AGRIC ENVIRON, V10, P86
   BECHLARSEN T, 2001, MARKETING ZFP, V23, P188
   Bigley GA, 1998, ACAD MANAGE REV, V23, P405, DOI 10.2307/259286
   Bildtgard T, 2008, SOC SCI INFORM, V47, P99, DOI 10.1177/0539018407085751
   Botonaki A, 2006, BRIT FOOD J, V108, P77, DOI 10.1108/00070700610644906
   Bryla P, 2016, APPETITE, V105, P737, DOI 10.1016/j.appet.2016.07.012
   CHAIKEN S, 1994, J PERS SOC PSYCHOL, V66, P460, DOI 10.1037/0022-3514.66.3.460
   Chekima B, 2017, J CLEAN PROD, V166, P1438, DOI 10.1016/j.jclepro.2017.08.086
   Chen MF, 2009, BRIT FOOD J, V111, P165, DOI 10.1108/00070700910931986
   Choe YC, 2009, INFORM SYST FRONT, V11, P167, DOI 10.1007/s10796-008-9134-z
   D'Amico M, 2016, J CLEAN PROD, V120, P64, DOI 10.1016/j.jclepro.2016.02.014
   DARBY MR, 1973, J LAW ECON, V16, P67, DOI 10.1086/466756
   Daugbjerg C, 2014, J ENVIRON POL PLAN, V16, P559, DOI 10.1080/1523908X.2013.879038
   de Magistris T, 2008, BRIT FOOD J, V110, P929, DOI 10.1108/00070700810900620
   de-Magistris T, 2016, J CLEAN PROD, V118, P97, DOI 10.1016/j.jclepro.2016.01.050
   EDWARDS K, 1990, J PERS SOC PSYCHOL, V59, P202, DOI 10.1037/0022-3514.59.2.202
   Essoussi LH, 2008, J CONSUM MARK, V25, P95, DOI 10.1108/07363760810858837
   FAO, 1999, ORGANIC AGR
   Fernqvist F, 2014, FOOD QUAL PREFER, V32, P340, DOI 10.1016/j.foodqual.2013.10.005
   Ford G. T., 1988, ADV CONSUM RES, V15, P239
   Gan C., 2016, INT J BUS EC, V15, P117
   Giannakas K, 2002, CAN J AGR ECON, V50, P35, DOI 10.1111/j.1744-7976.2002.tb00380.x
   Gifford K., 2006, International Journal of Consumer Studies, V30, P155, DOI 10.1111/j.1470-6431.2005.00472.x
   Gleim MR, 2013, J RETAILING, V89, P44, DOI 10.1016/j.jretai.2012.10.001
   Goh SK, 2016, J CLEAN PROD, V131, P629, DOI 10.1016/j.jclepro.2016.04.122
   GREWAL D, 1994, J CONSUM RES, V21, P145, DOI 10.1086/209388
   Hanne Torjusen, 2004, EUROPEAN CONSUMERS C
   Hofstede GJ, 2010, BRIT FOOD J, V112, P671, DOI 10.1108/00070701011058226
   Holloway L, 2007, SOCIOL RURALIS, V47, P1, DOI 10.1111/j.1467-9523.2007.00427.x
   Hovland CI, 1951, PUBLIC OPIN QUART, V15, P635, DOI 10.1086/266350
   International Olive Council, 2017, WORLD OL OIL FIG
   Isenhour C, 2010, J CONSUM BEHAV, V9, P454, DOI 10.1002/cb.336
   Janssen M, 2012, FOOD QUAL PREFER, V25, P9, DOI 10.1016/j.foodqual.2011.12.004
   Jones LW, 2003, J APPL SOC PSYCHOL, V33, P179, DOI 10.1111/j.1559-1816.2003.tb02078.x
   Torres-Ruiz FJ, 2018, BUS STRATEG ENVIRON, V27, P588, DOI 10.1002/bse.2022
   Kalogeras N, 2009, J INT FOOD AGRIBUS M, V21, P286, DOI 10.1080/08974430802589782
   Konuk FA, 2018, J CONSUM BEHAV, V17, P141, DOI 10.1002/cb.1697
   Kriwy P, 2012, INT J CONSUM STUD, V36, P30, DOI 10.1111/j.1470-6431.2011.01004.x
   Krystallis A, 2005, BRIT FOOD J, V107, P320, DOI 10.1108/00070700510596901
   Laureti T, 2018, J CLEAN PROD, V172, P3367, DOI 10.1016/j.jclepro.2017.11.086
   Lea E, 2005, BRIT FOOD J, V107, P855, DOI 10.1108/00070700510629797
   Lee JA, 1999, PSYCHOL MARKET, V16, P373, DOI 10.1002/(SICI)1520-6793(199908)16:5<373::AID-MAR1>3.0.CO;2-S
   Lobb AE, 2007, FOOD QUAL PREFER, V18, P384, DOI 10.1016/j.foodqual.2006.04.004
   Lombardi GV, 2017, J CLEAN PROD, V142, P257, DOI 10.1016/j.jclepro.2016.05.125
   Lopez-Azpiazu I, 2001, Rev Med Univ Navarra, V45, P14
   MAHESWARAN D, 1990, J MARKETING RES, V27, P361, DOI 10.2307/3172593
   McEachern MG, 2005, BRIT FOOD J, V107, P572, DOI 10.1108/00070700510610986
   Miller C. E., 2009, J BUSINESS EC RES, V7, P65, DOI DOI 10.19030/JBETV7I12.2367
   Miniard P. W., 1988, ADV CONSUM RES, V15, P204
   Moisander J, 2007, INT J CONSUM STUD, V31, P404, DOI DOI 10.1111/J.1470-6431.2007.00586.X
   Mollering G, 2001, SOCIOLOGY, V35, P403, DOI 10.1177/S0038038501000190
   MOORMAN C, 1993, J MARKETING, V57, P81, DOI 10.2307/1252059
   MORGAN RM, 1994, J MARKETING, V58, P20, DOI 10.2307/1252308
   Morris J. D., 2005, J TARGETING MEASUREM, V14, P79, DOI DOI 10.1057/PALGRAVE.JT.5740171
   Moser AK, 2016, J RETAIL CONSUM SERV, V31, P389, DOI 10.1016/j.jretconser.2016.05.006
   Nikodemska-Woowik A.M., 2009, PECVNIA, V8, P263, DOI [10.18002/pec.v0i8.682, DOI 10.18002/PEC.V0I8.682]
   Nuttavuthisit K, 2017, J BUS ETHICS, V140, P323, DOI 10.1007/s10551-015-2690-5
   Padel S, 2005, BRIT FOOD J, V107, P606, DOI 10.1108/00070700510611002
   Paul J, 2012, J CONSUM MARK, V29, P412, DOI 10.1108/07363761211259223
   Pavlou PA, 2007, MIS QUART, V31, P105
   Petty R.E., 1986, ADV EXP SOC PSYCHOL, VVol. 19, P123, DOI DOI 10.1016/S0065-2601(08)60214-2
   PETTY RE, 1983, J CONSUM RES, V10, P135, DOI 10.1086/208954
   Petty RichardE., 1986, COMMUNICATION PERSUA
   Qendro AE, 2015, SUSTAINABILITY-BASEL, V7, P6626, DOI 10.3390/su7066626
   Rampl LV, 2012, INT J RETAIL DISTRIB, V40, P254, DOI 10.1108/09590551211211765
   Roitner-Schobesberger B, 2008, FOOD POLICY, V33, P112, DOI 10.1016/j.foodpol.2007.09.004
   Rousseau DM, 1998, ACAD MANAGE REV, V23, P393, DOI 10.5465/AMR.1998.926617
   Sangkumchaliang P, 2012, INT FOOD AGRIBUS MAN, V15, P87
   Sassatelli R., 2001, EUROPEAN SOC, V3, P213, DOI DOI 10.1080/146166901200543339
   Schmid O., 2007, REV ESPANOLA ESTUDIO, V214, P15
   SHRUM LJ, 1995, J ADVERTISING, V24, P71, DOI 10.1080/00913367.1995.10673477
   Singh A, 2017, J CLEAN PROD, V167, P473, DOI 10.1016/j.jclepro.2017.08.106
   Smeltzer L. R., 1997, J SUPPLY CHAIN MANAG, V33, P40, DOI DOI 10.1111/J.1745-493X.1997.TB00024.X
   Soares LLS, 2008, CIENCIA TECNOL ALIME, V28, P241, DOI 10.1590/S0101-20612008000100034
   Teng CC, 2015, BRIT FOOD J, V117, P1066, DOI 10.1108/BFJ-12-2013-0361
   Thorsoe MH, 2015, J AGR ENVIRON ETHIC, V28, P767, DOI 10.1007/s10806-015-9559-6
   Torres-Ruiz F.J, 2017, EC COMERCIALIZACION, P275
   Tung SJ, 2012, BRIT FOOD J, V114, P997, DOI 10.1108/00070701211241581
   Vega M, 2011, MODELO EXPLICATIVO C
   Vega-Zamora M, 2014, PSYCHOL MARKET, V31, P349, DOI 10.1002/mar.20699
   Vega-Zamora M, 2013, INT FOOD AGRIBUS MAN, V16, P51
   Vieira LM, 2013, BRIT FOOD J, V115, P1454, DOI 10.1108/BFJ-06-2011-0160
   Vitterso G, 2015, J CLEAN PROD, V92, P91, DOI 10.1016/j.jclepro.2014.12.055
   Watts DCH, 2005, PROG HUM GEOG, V29, P22, DOI 10.1191/0309132505ph526oa
   Yin SJ, 2010, J SCI FOOD AGR, V90, P1361, DOI 10.1002/jsfa.3936
   Yoo CJ, 2005, J BUS RES, V58, P1397, DOI 10.1016/j.jbusres.2005.03.011
   Zagata L, 2012, SOCIOL RURALIS, V52, P470, DOI 10.1111/j.1467-9523.2012.00574.x
NR 89
TC 15
Z9 15
U1 3
U2 57
PU ELSEVIER SCI LTD
PI OXFORD
PA THE BOULEVARD, LANGFORD LANE, KIDLINGTON, OXFORD OX5 1GB, OXON, ENGLAND
SN 0959-6526
EI 1879-1786
J9 J CLEAN PROD
JI J. Clean Prod.
PD APR 10
PY 2019
VL 216
BP 511
EP 519
DI 10.1016/j.jclepro.2018.12.129
PG 9
WC Green & Sustainable Science & Technology; Engineering, Environmental;
   Environmental Sciences
SC Science & Technology - Other Topics; Engineering; Environmental Sciences
   & Ecology
GA HO1YY
UT WOS:000460709800043
DA 2021-02-01
ER

PT J
AU Hwang, J
   Chung, JE
AF Hwang, Jiyoung
   Chung, Jae-Eun
TI What drives consumers to certain retailers for organic food purchase:
   The role of fit for consumers' retail store preference
SO JOURNAL OF RETAILING AND CONSUMER SERVICES
LA English
DT Article
DE Organic food; Fit; Store choice; Store quality; Younger consumers; Older
   consumers
ID CORPORATE SOCIAL-RESPONSIBILITY; BRAND EXTENSIONS; INTENTIONS; PRICE;
   ATTITUDES; BEHAVIOR; PRODUCTS; QUALITY; CHOICE; DETERMINANTS
AB Consumers' responses to organic foods have been widely researched. However, despite increasing competition among retail chains selling organic foods, little is known about how consumers choose stores for organic food buying. This study fills this important research gap by examining the role of perceived fit between retailers and organic food in US consumers' choice of retail store for organic food buying. We also investigate antecedents of fit perception and how age-driven differences (younger vs. older consumers) interplay with the role of fit. The data were collected from both younger and older consumers through web-based surveys employing a realistic context of organic food purchases at a retail chain, Walmart. Social desirability bias was incorporated. The results evidence significant moderating roles of retailer-organic food fit in two specific attitudes: attitude toward organic food and attitude toward a retail chain. Store quality is a significant antecedent of fit between retail chain and organic food, but price perceptions and consumer beliefs about corporate social responsibility-corporate ability are not. The moderating role of retail chain-organic food fit is different for younger vs. older consumers. This study provides insights into the significance of matching the image between retailers and organic products (i.e., fit). Also, the proposed model can be applicable to the contexts of fit between retailer and other specialty products. The findings provide insights into how to more effectively attract consumers for organic food purchases through matching brand/product image.
C1 [Hwang, Jiyoung] Univ N Carolina, Bryan Sch Business & Econ, Dept Mkt Entrepreneurship Hospitality & Tourism, Greensboro, NC 27412 USA.
   [Chung, Jae-Eun] Sungkyunkwan Univ, Dept Consumer & Family Sci, Seoul, South Korea.
RP Hwang, J (corresponding author), Univ N Carolina, Bryan Sch Business & Econ, Dept Mkt Entrepreneurship Hospitality & Tourism, Greensboro, NC 27412 USA.
EM j_hwang3@uncg.edu; jchung@skku.edu
RI Hwang, Jiyoung/AAD-4146-2021; Hwang, Jiyoung/AAC-4483-2021
CR AAKER DA, 1990, J MARKETING, V54, P27, DOI 10.2307/1252171
   Ajzen I., 1980, UNDERSTANDING ATTITU
   Anselmsson J, 2007, INT J RETAIL DISTRIB, V35, P835, DOI 10.1108/09590550710820702
   Aschemann-Witzel J, 2017, J CONSUM AFF, V51, P211, DOI 10.1111/joca.12092
   Aschemann-Witzel J, 2014, INT J CONSUM STUD, V38, P550, DOI 10.1111/ijcs.12115
   Baker J., 1994, J ACAD MARKETING SCI, V22, P328, DOI DOI 10.1177/0092070394224002
   Barone MJ, 2007, J RETAILING, V83, P437, DOI 10.1016/j.jretai.2007.03.006
   Becker-Olsen KL, 2006, J BUS RES, V59, P46, DOI 10.1016/j.jbusres.2005.01.001
   Bemporad R., 2009, WALMART PARADOX WHY
   Beverland M, 2006, J BUS RES, V59, P982, DOI 10.1016/j.jbusres.2006.07.001
   Bezawada R, 2013, J MARKETING, V77, P31, DOI 10.1509/jm.10.0229
   Bhattarai A., 2017, AM ARE BUYING MORE F
   Bigne E, 2012, EUR J MARKETING, V46, P575, DOI 10.1108/03090561211202620
   Bravo CP, 2013, FOOD QUAL PREFER, V28, P60, DOI 10.1016/j.foodqual.2012.08.010
   Brown TJ, 1997, J MARKETING, V61, P68, DOI 10.2307/1252190
   Burns DJ, 2008, J NONPROFIT PUBLIC S, V19, P99, DOI 10.1300/J054v19n01_05
   Cabuk S, 2014, INT J CONSUM STUD, V38, P337, DOI 10.1111/ijcs.12094
   Chait J., 2017, LARGEST ORGANIC RETA
   Chen J, 2014, INT J CONSUM STUD, V38, P346, DOI 10.1111/ijcs.12095
   Cicia G., 2002, British Food Journal, V104, P200, DOI 10.1108/00070700210425660
   Costanigro M, 2011, AGRIBUSINESS, V27, P465, DOI 10.1002/agr.20281
   Crawford E., 2017, ORGANIC SALES PROJEC
   Danziger S, 2014, J CONSUM RES, V41, P761, DOI 10.1086/677313
   DARBY MR, 1973, J LAW ECON, V16, P67, DOI 10.1086/466756
   Darnhofer I, 2010, AGRON SUSTAIN DEV, V30, P67, DOI 10.1051/agro/2009011
   DelVecchio D, 2005, J ACAD MARKET SCI, V33, P184, DOI 10.1177/0092070304269753
   Dewey C., 2017, ANAL WHY WHOLE FOODS
   Facts Figures and the Future, 2005, PUTT GEN Y FOC
   Fishbein M., 1975, BELIEF ATTITUDE INTE
   Folkes VS., 1999, J CONSUMER PSYCHOL, V8, P243, DOI [DOI 10.1207/S15327663JCP0803_, 10.1207/s15327663jcp0803_03]
   Forehand MR, 2003, J CONSUM PSYCHOL, V13, P349, DOI 10.1207/S15327663JCP1303_15
   Formuzis A., 2017, WALMART PUSHES CO GE
   Fotopoulos C, 2003, FOOD QUAL PREFER, V14, P549, DOI 10.1016/S0950-3293(02)00130-1
   Goinggreenmatters. com, 2008, GOING GREEN GEN Y
   Gomez MI, 2004, J RETAILING, V80, P265, DOI 10.1016/j.jretai.2004.10.003
   Gomiero T, 2018, APPL SOIL ECOL, V123, P714, DOI 10.1016/j.apsoil.2017.10.014
   Gupta S, 2008, J RETAIL CONSUM SERV, V15, P516, DOI 10.1016/j.jretconser.2008.02.003
   Hair J. F., 2010, MULTIVARIATE DATA AN
   Hasselbach JL, 2015, J INT CONSUM MARK, V27, P295, DOI 10.1080/08961530.2015.1022921
   Hjelmar U, 2011, APPETITE, V56, P336, DOI 10.1016/j.appet.2010.12.019
   Horovitz B., 2006, MORE U STUDENTS CALL
   Huertas-Garcia R, 2017, J PROD BRAND MANAG, V26, P135, DOI 10.1108/JPBM-07-2015-0939
   Hwang J, 2016, J RETAIL CONSUM SERV, V28, P281, DOI 10.1016/j.jretconser.2015.01.007
   Hyllegard K. H., 2009, CLOTH TEXT RES J, V28, P167
   Iacobucci D, 2015, J CONSUM PSYCHOL, V25, P652, DOI 10.1016/j.jcps.2014.12.002
   Johnson G., 2017, YOUNG CONSUMERS BUY
   KAMINS MA, 1994, PSYCHOL MARKET, V11, P569, DOI 10.1002/mar.4220110605
   Kim H, 2008, J CONSUM PSYCHOL, V18, P116, DOI 10.1016/j.jcps.2008.01.006
   Kim HY, 2011, J CONSUM MARK, V28, P40, DOI 10.1108/07363761111101930
   Koo G. Y., 2006, Sport Marketing Quarterly, V15, P80
   Krukowski RA, 2012, APPETITE, V59, P510, DOI 10.1016/j.appet.2012.06.019
   Krutulyte R, 2011, FOOD QUAL PREFER, V22, P11, DOI 10.1016/j.foodqual.2010.06.001
   Kuhar A., 2010, Agricultural Economics Review, V11, P70
   Kukar-Kinney M, 2007, J ACAD MARKET SCI, V35, P197, DOI 10.1007/s11747-007-0036-2
   Larceneux F, 2012, J CONSUM POLICY, V35, P85, DOI 10.1007/s10603-011-9186-1
   Lau KC, 2007, PSYCHOL MARKET, V24, P421, DOI 10.1002/mar.20167
   Lee HJ, 2015, FOOD QUAL PREFER, V39, P259, DOI 10.1016/j.foodqual.2014.06.002
   Lichtenstein DR, 2004, J MARKETING, V68, P16, DOI 10.1509/jmkg.68.4.16.42726
   Lockie S, 2004, APPETITE, V43, P135, DOI 10.1016/j.appet.2004.02.004
   Magnusson M. K., 2001, British Food Journal, V103, P209, DOI 10.1108/00070700110386755
   McEachern M. G., 2002, INT J CONSUM STUD, V26, P85, DOI DOI 10.1046/J.1470-6431.2002.00199.X
   Menon S, 2003, J CONSUM PSYCHOL, V13, P316, DOI 10.1207/S15327663JCP1303_12
   Michaelidou N, 2008, INT J CONSUM STUD, V32, P163, DOI 10.1111/j.1470-6431.2007.00619.x
   Miller D, 2013, J PROD BRAND MANAG, V22, P437, DOI 10.1108/JPBM-09-2013-0379
   Mirakzadeh A. A., 2012, African Journal of Agricultural Research, V7, P3088
   Monier S., 2009, J AGR FOOD IND ORG, V7, P1, DOI DOI 10.2202/1542-0485.1269
   Monllos K., 2015, IS WALMART TRYING BR
   Nan XL, 2007, J ADVERTISING, V36, P63, DOI 10.2753/JOA0091-3367360204
   Ngobo PV, 2011, J RETAILING, V87, P90, DOI 10.1016/j.jretai.2010.08.001
   Noble SM, 2009, J BUS RES, V62, P617, DOI 10.1016/j.jbusres.2008.01.020
   Nuttavuthisit K, 2017, J BUS ETHICS, V140, P323, DOI 10.1007/s10551-015-2690-5
   O'Connor C., 2014, WATCH OUT WHOLE FOOD
   Oblea E., 2009, ORGANIC FOOD OPTION
   Olson J. C., 1976, PRICE INFORM CUE EFF
   Organic Trade Association, 2017, ORG IND SURV 2017
   PARK CW, 1991, J CONSUM RES, V18, P185, DOI 10.1086/209251
   Paul J, 2012, J CONSUM MARK, V29, P412, DOI 10.1108/07363761211259223
   Pino G, 2012, J CONSUM AFF, V46, P157, DOI 10.1111/j.1745-6606.2012.01223.x
   Pivato S, 2008, BUS ETHICS, V17, P3, DOI 10.1111/j.1467-8608.2008.00515.x
   Purohit D, 2001, J CONSUM PSYCHOL, V10, P123, DOI 10.1207/s15327663jcp1003_1
   Rana J, 2017, J RETAIL CONSUM SERV, V38, P157, DOI 10.1016/j.jretconser.2017.06.004
   Rifon NJ, 2004, J ADVERTISING, V33, P29, DOI 10.1080/00913367.2004.10639151
   Robinson SR, 2012, J MARKETING, V76, P126, DOI 10.1509/jm.09.0589
   Rosenbloom S., 2009, WAL MART LABELING RE
   SAEGERT J, 1985, J CONSUM RES, V12, P104, DOI 10.1086/209040
   Sukalakamala P., 2008, THESIS
   Sullivan P, 2008, INT J CONSUM STUD, V32, P285, DOI 10.1111/j.1470-6431.2008.00680.x
   Tarkiainen A, 2005, BRIT FOOD J, V107, P808, DOI 10.1108/00070700510629760
   Ting SC, 2002, TOTAL QUAL MANAGE, V13, P547, DOI 10.1080/09544120220149331
   Torjusen H, 2001, FOOD QUAL PREFER, V12, P207, DOI 10.1016/S0950-3293(00)00047-1
   Tsakiridou E, 2008, INT J RETAIL DISTRIB, V36, P158, DOI 10.1108/09590550810853093
   Verain MCD, 2012, INT J CONSUM STUD, V36, P123, DOI 10.1111/j.1470-6431.2011.01082.x
   Vindigni G., 2002, British Food Journal, V104, P624, DOI 10.1108/00070700210425949
   Walsh G, 2011, J BUS RES, V64, P737, DOI 10.1016/j.jbusres.2010.07.008
   Wandel M, 1997, FOOD QUAL PREFER, V8, P19, DOI 10.1016/S0950-3293(96)00004-3
   Webb DJ, 2008, J BUS RES, V61, P91, DOI 10.1016/j.jbusres.2007.05.007
   YI YJ, 1990, J ADVERTISING, V19, P40, DOI 10.1080/00913367.1990.10673186
   Zander K, 2010, FOOD QUAL PREFER, V21, P495, DOI 10.1016/j.foodqual.2010.01.006
   ZEITHAML VA, 1988, J MARKETING, V52, P2, DOI 10.2307/1251446
   ZIMMER MR, 1988, J RETAILING, V64, P265
NR 100
TC 7
Z9 8
U1 5
U2 34
PU ELSEVIER SCI LTD
PI OXFORD
PA THE BOULEVARD, LANGFORD LANE, KIDLINGTON, OXFORD OX5 1GB, OXON, ENGLAND
SN 0969-6989
EI 1873-1384
J9 J RETAIL CONSUM SERV
JI J. Retail. Consum. Serv.
PD MAR
PY 2019
VL 47
BP 293
EP 306
DI 10.1016/j.jretconser.2018.12.005
PG 14
WC Business
SC Business & Economics
GA HK8BW
UT WOS:000458215400032
DA 2021-02-01
ER

PT J
AU Thogersen, J
   Pedersen, S
   Aschemann-Witzel, J
AF Thogersen, John
   Pedersen, Susanne
   Aschemann-Witzel, Jessica
TI The impact of organic certification and country of origin on consumer
   food choice in developed and emerging economies
SO FOOD QUALITY AND PREFERENCE
LA English
DT Article
DE Organic food; Country of origin; Economic development; Discrete choice
   analysis; Latent class analysis
ID DECISION-MAKING; CONJOINT-ANALYSIS; THE-LITERATURE; LOCAL FOOD;
   PREFERENCES; ATTITUDES; PRODUCT; CHINA; BRAND; ETHNOCENTRISM
AB The effects of organics and country of origin (COO) on consumers' food choices have mostly been investigated separately. In order to investigate the joint effect of these two credence quality cues and when they influence choice, a choice-based conjoint (CBC) experiment was conducted in Germany, France, Denmark, China and Thailand. In each country, a sample of about 1000 consumers participated after being screened for responsibility for their household's shopping, consumption of the case product, and knowledge of organic food. A full factorial design with four COOS, three different organic label conditions and three price levels gave 36 different choice options. They were bundled in 12 choice sets of three alternatives, which were presented in random order. The product was either drinking milk or pork chops (random assignment). The study revealed a general preference for organics over conventional and for domestic over imported products, with exceptions to the latter in emerging markets. Among imported foods, there is a tendency to prefer foods from economically developed over less developed countries, also in the two Asian countries. Adding consistent quality cues have a decreasing marginal effect, but a favourable cue can compensate for an unfavourable one. The extent to which consumer choice is influenced by organic labels and COO depends on environmental concern, trust in countries as producers of organic food, and ethnocentrism.
C1 [Thogersen, John; Pedersen, Susanne; Aschemann-Witzel, Jessica] Aarhus Univ, Dept Management, MAPP Ctr, Fuglesangs Alle 4, DK-8210 Aarhus V, Denmark.
RP Thogersen, J (corresponding author), Aarhus Univ, Dept Management, MAPP Ctr, Fuglesangs Alle 4, DK-8210 Aarhus V, Denmark.
EM jbt@mgmt.au.dk
RI Aschemann-Witzel, Jessica/ABD-5432-2020
OI Aschemann-Witzel, Jessica/0000-0002-6737-3659; Thogersen,
   John/0000-0003-0613-8062; Pedersen, Susanne/0000-0002-8730-5442
FU Green Development and Demonstration Program under the Danish Ministry
   for the Environment and Food [34009-15-0985]
FX This paper is an outcome of the SOMDwIT project, which is part of the
   Organic RDD 2.2 programme coordinated by ICROFS (International Centre
   for Research in Organic Food Systems). The project is funded by the
   Green Development and Demonstration Program under the Danish Ministry
   for the Environment and Food. Grant number 34009-15-0985. We are
   grateful to Yangfeng Thou, Krittinee Nuttavuthisit, and Maylis Castell
   for their help with the Chinese, the Thai and the French translation of
   the questionnaire, respectively, to Birgitte Steffensen for correcting
   the English, to Hans Join Juhl and Jeroen Vermunt for advice on the
   statistical analyses and to two anonymous reviewers for their valuable
   and constructive suggestions for improving the first version of this
   manuscript.
CR Ahmed ZU, 2004, INT MARKET REV, V21, P102, DOI 10.1108/02651330410522925
   Andehn M, 2016, J CONSUM BEHAV, V15, P225, DOI 10.1002/cb.1550
   Anderson N.H., 1981, FDN INFORM INTEGRATI
   Andrews RL, 2002, J MARKETING RES, V39, P479, DOI 10.1509/jmkr.39.4.479.19124
   Aschemann-Witzel J, 2017, J CONSUM AFF, V51, P211, DOI 10.1111/joca.12092
   Auger P, 2007, J BUS ETHICS, V76, P361, DOI 10.1007/s10551-006-9287-y
   Balabanis G, 2004, J ACAD MARKET SCI, V32, P80, DOI 10.1177/0092070303257644
   Balabanis G, 2017, INT MARKET REV, V34, P166, DOI 10.1108/IMR-03-2015-0057
   Bettman JR, 1998, J CONSUM RES, V25, P187, DOI 10.1086/209535
   Carneiro J, 2016, J BUS RES, V69, P4411, DOI 10.1016/j.jbusres.2015.12.075
   CHAIKEN S, 1980, J PERS SOC PSYCHOL, V39, P752, DOI 10.1037/0022-3514.39.5.752
   Chen J, 2014, INT J CONSUM STUD, V38, P346, DOI 10.1111/ijcs.12095
   Chryssochoidis G, 2007, EUR J MARKETING, V41, P1518, DOI 10.1108/03090560710821288
   Cicia G, 2016, FOOD CONTROL, V60, P166, DOI 10.1016/j.foodcont.2015.07.012
   Dekhili S., 2014, J APPL BUSINESS RES, V30, P433, DOI DOI 10.19030/jabr.v30i2.8414
   Dentoni D., 2009, Agricultural and Resource Economics Review, V38, P384
   Essoussi LH, 2009, QUAL MARK RES, V12, P443, DOI 10.1108/13522750910993347
   FAZIO RH, 1990, ADV EXP SOC PSYCHOL, V23, P75, DOI 10.1016/S0065-2601(08)60318-4
   Feldmann C, 2015, FOOD QUAL PREFER, V40, P152, DOI 10.1016/j.foodqual.2014.09.014
   Fernqvist F, 2014, FOOD QUAL PREFER, V32, P340, DOI 10.1016/j.foodqual.2013.10.005
   GREEN PE, 1990, J MARKETING, V54, P3, DOI 10.2307/1251756
   Grunert KG, 2016, FOOD CONTROL, V59, P178, DOI 10.1016/j.foodcont.2015.05.021
   Grunert KG, 2015, FOOD QUAL PREFER, V42, P37, DOI 10.1016/j.foodqual.2015.01.001
   Grunert KG, 2009, FOOD QUAL PREFER, V20, P607, DOI 10.1016/j.foodqual.2009.07.006
   Hasimu H, 2017, APPETITE, V108, P191, DOI 10.1016/j.appet.2016.09.019
   Hempel C, 2016, INT J CONSUM STUD, V40, P732, DOI 10.1111/ijcs.12288
   Hempel C, 2016, APPETITE, V96, P309, DOI 10.1016/j.appet.2015.09.036
   Hoffmann R., 2000, British Food Journal, V102, P211, DOI 10.1108/00070700010332304
   HOYER WD, 1984, J CONSUM RES, V11, P822, DOI 10.1086/209017
   Janssen M, 2012, BRIT FOOD J, V114, P335, DOI 10.1108/00070701211213456
   Janssen M, 2012, FOOD QUAL PREFER, V25, P9, DOI 10.1016/j.foodqual.2011.12.004
   Josiassen A, 2013, J CONSUM BEHAV, V12, P253, DOI 10.1002/cb.1405
   Juhl HJ, 2017, J CONSUM RES, V44, P519, DOI 10.1093/jcr/ucx052
   Juric B, 1998, FOOD QUAL PREFER, V9, P431, DOI 10.1016/S0950-3293(98)00027-5
   KAMAKURA WA, 1989, J MARKETING RES, V26, P379, DOI 10.2307/3172759
   Liu SS, 2005, J ADVERTISING, V34, P87, DOI 10.1080/00913367.2005.10639183
   Lobb A. E., 2007, Acta Agricultura Scandinavica. Section C, Food Economics, V4, P3, DOI 10.1080/16507540701192485
   Magidson J, 2004, SAGE HDB QUANTITATIV, P175, DOI DOI 10.4135/9781412986311.N10
   Manrai L. A., 1998, INT BUS REV, V7, P591, DOI DOI 10.1016/S0969-5931(98)00026-2
   Mauracher C, 2013, APPETITE, V63, P84, DOI 10.1016/j.appet.2012.12.009
   McFadden D., 1974, FRONTIERS ECONOMETRI, V142, P105, DOI DOI 10.1108/EB028592
   Miyazaki AD, 2005, J CONSUM RES, V32, P146, DOI 10.1086/429606
   MOORMAN C, 1990, J CONSUM RES, V17, P362, DOI 10.1086/208563
   Mueller S, 2010, FOOD QUAL PREFER, V21, P741, DOI 10.1016/j.foodqual.2010.06.008
   NAGASHIMA A, 1970, J MARKETING, V34, P68, DOI 10.2307/1250298
   Newman CL, 2014, J MACROMARKETING, V34, P505, DOI 10.1177/0276146714529306
   Nunnally JC., 1978, PSYCHOMETRIC METHODS, V2nd ed
   Nuttavuthisit K., 2018, CASE ORGANIC F UNPUB
   Nuttavuthisit K, 2017, J BUS ETHICS, V140, P323, DOI 10.1007/s10551-015-2690-5
   Onozaka Y, 2011, AM J AGR ECON, V93, P689, DOI 10.1093/ajae/aar005
   Ortega DL, 2016, MEAT SCI, V121, P317, DOI 10.1016/j.meatsci.2016.06.032
   Pedersen S, 2018, APPETITE, V130, P134, DOI 10.1016/j.appet.2018.08.016
   Perrini F, 2010, BUS STRATEG ENVIRON, V19, P512, DOI 10.1002/bse.660
   Petty RichardE., 1986, COMMUNICATION PERSUA
   Pouta E, 2010, FOOD QUAL PREFER, V21, P539, DOI 10.1016/j.foodqual.2010.02.004
   Rodiger M, 2015, FOOD QUAL PREFER, V43, P10, DOI 10.1016/j.foodqual.2015.02.002
   Rosenbloom A, 2009, J GLOB MARK, V22, P267
   Schjoll A., 2017, Organic Agriculture, V7, P315, DOI 10.1007/s13165-016-0159-1
   Sharma P, 2011, J INT BUS STUD, V42, P285, DOI 10.1057/jibs.2010.16
   SHETH JN, 1991, J BUS RES, V22, P159, DOI 10.1016/0148-2963(91)90050-8
   SHIMP TA, 1987, J MARKETING RES, V24, P280, DOI 10.2307/3151638
   Sirieix L, 2011, INT J CONSUM STUD, V35, P670, DOI 10.1111/j.1470-6431.2010.00960.x
   Sonderskov KM, 2011, AGR HUM VALUES, V28, P507, DOI 10.1007/s10460-010-9295-5
   Steenkamp JBEM, 2010, J MARKETING, V74, P18, DOI 10.1509/jmkg.74.6.18
   STEENKAMP JBEM, 1990, J BUS RES, V21, P309, DOI 10.1016/0148-2963(90)90019-A
   Sultan P, 2018, ASIA PAC J MARKET LO, V30, P163, DOI 10.1108/APJML-10-2016-0211
   Thogersen J, 2017, BRIT FOOD J, V119, P542, DOI 10.1108/BFJ-09-2016-0406
   Thogersen J, 2015, INT MARKET REV, V32, P389, DOI 10.1108/IMR-06-2013-0123
   Thogersen J, 2012, PSYCHOL MARKET, V29, P187, DOI 10.1002/mar.20514
   Thogersen J, 2011, AM BEHAV SCI, V55, P1052, DOI 10.1177/0002764211407903
   Thogersen J, 2010, EUR J MARKETING, V44, P1787, DOI 10.1108/03090561011079882
   Usunier JC, 2006, EUR MANAG REV, V3, P60, DOI 10.1057/palgrave.emr.1500049
   Verlegh PWJ, 1999, J ECON PSYCHOL, V20, P521, DOI 10.1016/S0167-4870(99)00023-9
   Vermunt J.K., 2005, TECHNICAL GUIDE LATE
   Walley K., 2014, TRANSNATL MARK, V2, P78
   Wedel M., 2000, MARKET SEGMENTATION
   Willer H., 2018, WORLD ORGANIC AGR ST
   Willer H., 2008, WORLD ORGANIC AGR ST
   Xie J, 2016, AGR ECON-BLACKWELL, V47, P181, DOI 10.1111/agec.12193
   Zander K, 2015, BRIT FOOD J, V117, P1506, DOI 10.1108/BFJ-08-2014-0298
NR 80
TC 14
Z9 14
U1 5
U2 90
PU ELSEVIER SCI LTD
PI OXFORD
PA THE BOULEVARD, LANGFORD LANE, KIDLINGTON, OXFORD OX5 1GB, OXON, ENGLAND
SN 0950-3293
EI 1873-6343
J9 FOOD QUAL PREFER
JI Food. Qual. Prefer.
PD MAR
PY 2019
VL 72
BP 10
EP 30
DI 10.1016/j.foodqual.2018.09.003
PG 21
WC Food Science & Technology
SC Food Science & Technology
GA HD5OI
UT WOS:000452579400002
DA 2021-02-01
ER

PT B
AU Steffen, A
   Doppler, S
AF Steffen, Adrienne
   Doppler, Susanne
BE Byrom, J
   Medway, D
TI Building consumer trust and satisfaction through sustainable business
   practices with organic supermarkets: The case of Alnatura
SO CASE STUDIES IN FOOD RETAILING AND DISTRIBUTION
SE Woodhead Publishing Series in Consumer Science and Strategic Marketing
LA English
DT Article; Book Chapter
ID FOOD-CONSUMPTION
C1 [Steffen, Adrienne] Hsch Fresenius, Dept Consumer Behav & Market Res, Heidelberg, Germany.
   [Doppler, Susanne] Hsch Fresenius, Dept Event Management, Heidelberg, Germany.
RP Steffen, A (corresponding author), Hsch Fresenius, Dept Consumer Behav & Market Res, Heidelberg, Germany.
EM Adrienne.Steffen@hs-fresenius.de; susanne.doppler@hs-fresenius.de
CR Alnatura, ALN IST DEUTSCHL NAC
   Alnatura, 2017, DAT FAKT
   Alnatura, ALN LOST COC COL ALS
   Alnatura, DIM WIRTSCH
   Alnatura, DIM KULT
   Alnatura, ALN ERH DTSCH CSR PR
   Alnatura, DIM SOZ
   Alnatura, WIE WIR NACHH VERST
   Alnatura, WAS IST DIE ALN BIOQ
   Bask A, 2013, INT J PHYS DISTR LOG, V43, P380, DOI 10.1108/IJPDLM-03-2012-0081
   Belz F. M., 2012, SUSTAINABILITY MARKE
   Belz F. M., 2009, SUSTAINABILITY MARKE
   Bonn MA, 2016, CORNELL HOSP Q, V57, P21, DOI 10.1177/1938965515576567
   Bryman A., 2011, BUSINESS RES METHODS, V3rd ed.
   BVL, LEB
   Castaldo S, 2009, J BUS ETHICS, V84, P1, DOI 10.1007/s10551-008-9669-4
   Daugbjerg C, 2014, J ENVIRON POL PLAN, V16, P559, DOI 10.1080/1523908X.2013.879038
   de Carvalho BL, 2016, INT J SUST DEV WORLD, V23, P203, DOI 10.1080/13504509.2015.1110210
   Demeter, DEM PION BIOBR
   Ecolabel Index, EC IND WHOS DEC WHAT
   Emery B., 2012, SUSTAINABLE MARKETIN
   Eschbacher Bettina, 2017, SCHWETZINGER ZE 0502, P4
   European Commission, 2012, POL ENC SUST CONS
   Gebhardt B., 2016, NACHHALTIGES MANAGEM, V27
   Gebhardt B., 2016, NACHHALTIGKEITSPREIS
   Godelnik R., 2012, CONSUMERS INCREASING
   Harvey J., 2011, BUSINESS STRATEGY SE, V12, P98
   Infas, 2016, INF I ANG SOZ GMBH O
   Jackson T., 2006, EARTHSCAN READER SUS
   Jones P, 2014, SOC RESPONSIB J, V10, P702, DOI 10.1108/SRJ-04-2013-0046
   Jones P, 2011, BRIT FOOD J, V113, P935, DOI 10.1108/00070701111148441
   Lehner M, 2015, INT J RETAIL DISTRIB, V43, P386, DOI 10.1108/IJRDM-02-2014-0013
   Loureiro SMC, 2012, J CLEAN PROD, V37, P172, DOI 10.1016/j.jclepro.2012.07.003
   Martin D., 2014, SUSTAINABLE MARKETIN
   Materialfluss, 2014, HOCHR ALN KOMPL HOLZ
   MAYER RC, 1995, ACAD MANAGE REV, V20, P709, DOI 10.2307/258792
   MORGAN RM, 1994, J MARKETING, V58, P20, DOI 10.2307/1252308
   Niva M, 2014, J CONSUM POLICY, V37, P465, DOI 10.1007/s10603-014-9270-4
   Rampl LV, 2012, INT J RETAIL DISTRIB, V40, P254, DOI 10.1108/09590551211211765
   Samant SS, 2016, FOOD QUAL PREFER, V49, P151, DOI 10.1016/j.foodqual.2015.12.004
   Schroder M.J., 2004, INT J CONSUM STUD, V28, P168, DOI DOI 10.1111/J.1470-6431.2003.00357.X
   Statista, 2014, DOSS BIOS DEUTSCHL
   Steffen A., 2013, MENA J BUSINESS CASE
   SustainAbility, 2010, RAT RAT PHAS ON LOOK
   Thomas G, 2016, DO YOUR CASE STUDY
   Vermeir I, 2006, J AGR ENVIRON ETHIC, V19, P169, DOI 10.1007/s10806-005-5485-3
   West D., 2010, STRATEGIC MARKETING
   Zhang J, 2016, GOV INFORM Q, V33, P552, DOI 10.1016/j.giq.2016.01.009
NR 48
TC 1
Z9 1
U1 0
U2 0
PU WOODHEAD PUBL LTD
PI CAMBRIDGE
PA ABINGTON HALL ABINGTON, CAMBRIDGE CB1 6AH, CAMBS, ENGLAND
BN 978-0-08-102038-8; 978-0-08-102037-1
J9 WOODH PUBL SER CONS
PY 2019
BP 205
EP 228
DI 10.1016/B978-0-08-102037-1.00014-1
PG 24
WC Business
SC Business & Economics
GA BM6YS
UT WOS:000467553300016
OA Bronze
DA 2021-02-01
ER

PT J
AU Yin, SJ
   Han, F
   Wang, YQ
   Hu, WY
   Lv, SS
AF Yin, Shijiu
   Han, Fei
   Wang, Yiqin
   Hu, Wuyang
   Lv, Shanshan
TI Ethnocentrism, Trust, and the Willingness to Pay of Chinese Consumers
   for Organic Labels from Different Countries and Certifiers
SO JOURNAL OF FOOD QUALITY
LA English
DT Article
ID OF-ORIGIN; FOOD; PREFERENCES; BEHAVIOR; MODELS; POLICY; SAFETY; MARKET;
   BUY
AB Although numerous studies have examined consumer preference for organic foods, few have focused on consumer willingness to pay (WTP) for organic labels from dissimilar countries or certifiers. We conducted a choice experiment to examine how Chinese consumer ethnocentrism and trust on organic labels and certifiers may affect their WTP for organic labels from different countries as well as for different certifiers. Chinese consumers did not show a high level of ethnocentrism, and this may lead to inconsistencies in their WTP for organic labels. Significantly, consumer preferences for certifiers did not change remarkably with the increase in consumer ethnocentrism. Chinese consumers generally preferred organic labels from developed countries (or US-invested organic certifiers). With increases in the trust in labels, consumer WTP for each type of organic label increased in general, but the difference between WTPs for organic labels from different countries decreased. Similar results were observed in consumer WTP for certifiers. Determining distinct preferences for organic labels from various sources and countries can be a valuable reference for manufacturers or international certification service providers to choose target markets and for governments to establish their certification systems.
C1 [Yin, Shijiu; Han, Fei; Wang, Yiqin; Lv, Shanshan] Qufu Normal Univ, Sch Econ, Rizhao 276826, Peoples R China.
   [Hu, Wuyang] Ohio State Univ, Dept Agr Environm & Dev Econ, Columbus, OH 43210 USA.
RP Yin, SJ (corresponding author), Qufu Normal Univ, Sch Econ, Rizhao 276826, Peoples R China.
EM ysjtougao@163.com; hanfei18@foxmail.com; 1239112818@qq.com;
   hu.1851@osu.edu; 18769391961@163.com
OI Han, Fei/0000-0001-8054-3432
FU Social Science Foundation of China [18BJY153]
FX This paper was supported by the study of evaluation of social welfare of
   quality and safety certification policy for agricultural products in the
   new era in China, a project of the Social Science Foundation of China
   (Approval no. 18BJY153).
CR Albersmeier F., 2010, INT J FOOD SYSTEM DY, V1, P69
   Alphonce R, 2012, INT J CONSUM STUD, V36, P394, DOI 10.1111/j.1470-6431.2011.01067.x
   Cai Y. Y., 2012, J MARKETING SCI, V8, P76
   Claret A, 2012, FOOD QUAL PREFER, V26, P259, DOI 10.1016/j.foodqual.2012.05.006
   DARBY MR, 1973, J LAW ECON, V16, P67, DOI 10.1086/466756
   DAWES RM, 1974, PSYCHOL BULL, V81, P95, DOI 10.1037/h0037613
   Delgado-Ballester E., 2001, EUR J MARKETING, V35, P1238, DOI DOI 10.1108/EUM0000000006475
   Falguera V, 2012, FOOD CONTROL, V26, P274, DOI 10.1016/j.foodcont.2012.01.051
   Food Agriculture Organization, 2016, FAO STAT YB
   Golan E., 2001, J CONSUMER POLICY, V24, P117, DOI DOI 10.1023/A:1012272504846
   Granzin KL, 2001, J INT MARKETING, V9, P73, DOI 10.1509/jimk.9.2.73.19883
   He JX, 2015, J BUS RES, V68, P1225, DOI 10.1016/j.jbusres.2014.11.017
   Helga W., 2014, WORLD ORGANIC AGR ST
   Hempel C, 2016, APPETITE, V96, P309, DOI 10.1016/j.appet.2015.09.036
   Hole AR, 2007, HEALTH ECON, V16, P827, DOI 10.1002/hec.1197
   Hsu J., 2008, J CONSUM BEHAV, V7, P436, DOI DOI 10.1002/cb.262
   Hustvedt G, 2013, INT J CONSUM STUD, V37, P498, DOI 10.1111/ijcs.12015
   James J. S., 2009, Agricultural and Resource Economics Review, V38, P357
   Janssen M, 2012, FOOD QUAL PREFER, V25, P9, DOI 10.1016/j.foodqual.2011.12.004
   Klein JG, 1998, J MARKETING, V62, P89, DOI 10.2307/1251805
   LANCASTER KJ, 1966, J POLIT ECON, V74, P132, DOI 10.1086/259131
   Lassoued R, 2015, CAN J AGR ECON, V63, P621, DOI 10.1111/cjag.12082
   Li Y, 2013, J BUS RES, V66, P89, DOI 10.1016/j.jbusres.2011.07.027
   Liu F., 2007, AUSTRALASIAN MARKETI, V14, P5
   Liu RD, 2013, FOOD CONTROL, V33, P93, DOI 10.1016/j.foodcont.2013.01.051
   Louviere J.J., 2000, STATED CHOICE METHOD
   Lusk JL, 2006, REV AGR ECON, V28, P284, DOI 10.1111/j.1467-9353.2006.00288.x
   Lusk JL, 2003, AM J AGR ECON, V85, P16, DOI 10.1111/1467-8276.00100
   McFadden D, 2000, J APPL ECONOMET, V15, P447, DOI 10.1002/1099-1255(200009/10)15:5<447::AID-JAE570>3.3.CO;2-T
   Napolitano F, 2010, FOOD QUAL PREFER, V21, P207, DOI 10.1016/j.foodqual.2009.08.007
   National Bureau of Statistics of China, 2015, NAT STAT YB
   Olesen I, 2010, LIVEST SCI, V127, P218, DOI 10.1016/j.livsci.2009.10.001
   Probst L, 2012, FOOD POLICY, V37, P296, DOI 10.1016/j.foodpol.2012.02.014
   Raskovic M, 2016, J BUS RES, V69, P3682, DOI 10.1016/j.jbusres.2016.03.029
   Roitner-Schobesberger B, 2008, FOOD POLICY, V33, P112, DOI 10.1016/j.foodpol.2007.09.004
   Rousseau S, 2013, FOOD POLICY, V40, P31, DOI 10.1016/j.foodpol.2013.01.006
   SHIMP TA, 1987, J MARKETING RES, V24, P280, DOI 10.2307/3151638
   Soler F., 2002, British Food Journal, V104, P670, DOI 10.1108/00070700210425921
   Tranter RB, 2009, FOOD POLICY, V34, P287, DOI 10.1016/j.foodpol.2009.03.001
   Ubilava D, 2009, FOOD POLICY, V34, P305, DOI 10.1016/j.foodpol.2009.02.002
   Van Loo EJ, 2011, FOOD QUAL PREFER, V22, P603, DOI 10.1016/j.foodqual.2011.02.003
   Vitterso G, 2015, J CLEAN PROD, V92, P91, DOI 10.1016/j.jclepro.2014.12.055
   Wu LH, 2014, CAN J AGR ECON, V62, P545, DOI 10.1111/cjag.12050
   Yin S., 2018, INTRO 2018 CHINA DEV
   Yin S., 2013, INFORM ASYMMETRY CER
   Yin SJ, 2016, BRIT FOOD J, V118, P1769, DOI 10.1108/BFJ-11-2015-0449
   Zhuang G. J., 2006, MANAGEMENT WORLD, V21, P85
NR 47
TC 2
Z9 2
U1 2
U2 9
PU WILEY-HINDAWI
PI LONDON
PA ADAM HOUSE, 3RD FL, 1 FITZROY SQ, LONDON, WIT 5HE, ENGLAND
SN 0146-9428
EI 1745-4557
J9 J FOOD QUALITY
JI J. Food Qual.
PY 2019
AR 8173808
DI 10.1155/2019/8173808
PG 13
WC Food Science & Technology
SC Food Science & Technology
GA HO4LO
UT WOS:000460894300001
OA DOAJ Gold
DA 2021-02-01
ER

PT J
AU Cinjarevic, M
   Agic, E
   Pestek, A
AF Cinjarevic, Merima
   Agic, Emir
   Pestek, Almir
TI When Consumers are in Doubt, You Better Watch Out! The Moderating Role
   of Consumer Skepticism and Subjective Knowledge in the Context of
   Organic Food Consumption
SO ZAGREB INTERNATIONAL REVIEW OF ECONOMICS & BUSINESS
LA English
DT Article
DE Subjective norms; Personal norms; Consumer skepticism; Subjective
   knowledge; Organic food
ID GREEN SKEPTICISM; ATTITUDES; BEHAVIOR; NORMS; INTENTIONS; DETERMINANTS;
   HERZEGOVINA; BOSNIA; GAP; BUY
AB Despite numerous scholarly attempts, there is a lack of consensus regarding the relevance of various factors influencing consumer's intention to purchase organic food. The purpose of this study is to asses the impact of subjective and personal norms on consumer attitude toward buying organic food. Moreover, this study aims to explore the moderating role of contextual factors - product knowledge and consumer scepticism on the norms-attitude link. Data were collected through an online survey on a sample of 212 organic food buyers in Bosnia and Herzegovina. Moderated regression analysis was used to test the hypothesized relations between the constructs of interest. Findings indicate the subjective and personal norms are positively and significantly related to consumer attitude toward organic food purchases. Also, our findings revealed that product knowledge strengthens the subjective norms-attitude relationship, while consumer scepticism toward organic food claims weakens the subjective norms-attitude link. This study informs producers, marketers, and policy-makers about the relative importance of norms, scepticism, and knowledge in the context of organic food consumption.
C1 [Cinjarevic, Merima; Agic, Emir; Pestek, Almir] Univ Sarajevo, Sch Econ & Business, Sarajevo, Bosnia & Herceg.
RP Cinjarevic, M (corresponding author), Univ Sarajevo, Sch Econ & Business, Sarajevo, Bosnia & Herceg.
RI Cinjarevic, Merima/H-5915-2019; Pestek, Almir/AAJ-7437-2020; Agic,
   Emir/AAP-7194-2020
OI Pestek, Almir/0000-0001-5958-4993; 
CR Aertsens J, 2009, BRIT FOOD J, V111, P1140, DOI 10.1108/00070700910992961
   AJZEN I, 1991, ORGAN BEHAV HUM DEC, V50, P179, DOI 10.1016/0749-5978(91)90020-T
   Ajzen I., 1980, UNDERSTANDING ATTITU
   Alibabic V, 2011, PROCD SOC BEHV, V15, P2932, DOI 10.1016/j.sbspro.2011.04.217
   Arvola A, 2008, APPETITE, V50, P443, DOI 10.1016/j.appet.2007.09.010
   BRUCKS M, 1985, J CONSUM RES, V12, P1, DOI 10.1086/209031
   Cerjak M, 2010, J FOOD PROD MARK, V16, P278, DOI 10.1080/10454446.2010.484745
   Dietz T., 2002, NEW TOOLS ENV PROTEC, P83
   Fenko A, 2016, FOOD QUAL PREFER, V48, P81, DOI 10.1016/j.foodqual.2015.08.013
   Flynn LR, 1999, J BUS RES, V46, P57, DOI 10.1016/S0148-2963(98)00057-5
   FORNELL C, 1981, J MARKETING RES, V18, P39, DOI 10.2307/3151312
   Goh SK, 2016, J CLEAN PROD, V131, P629, DOI 10.1016/j.jclepro.2016.04.122
   Golob U, 2018, BRIT FOOD J, V120, P2411, DOI 10.1108/BFJ-08-2017-0457
   GUAGNANO GA, 1995, ENVIRON BEHAV, V27, P699, DOI 10.1177/0013916595275005
   Hair J. F., 2010, MULTIVARIATE DATA AN
   Hughner RS., 2007, J CONSUM BEHAV, V6, P94, DOI [10.1002/cb.210, DOI 10.1002/CB.210]
   Hynes N, 2016, TECHNOL FORECAST SOC, V111, P349, DOI 10.1016/j.techfore.2016.06.034
   Klockner CA, 2009, BRIT FOOD J, V111, P1173, DOI 10.1108/00070700911001013
   Lernoud J, 2017, THEWORLD ORGANIC AGR
   Morel K.P., 2003, EUR ADV CONSUMER RES, V6, P351
   Obermiller C., 1998, J CONSUM PSYCHOL, V7, P159, DOI DOI 10.1207/S15327663JCP0702_03
   Onwezen MC, 2013, J ECON PSYCHOL, V39, P141, DOI 10.1016/j.joep.2013.07.005
   Padel S, 2005, BRIT FOOD J, V107, P606, DOI 10.1108/00070700510611002
   Park CW, 2010, J MARKETING, V74, P1, DOI 10.1509/jmkg.74.6.1
   Petljak K, 2017, EKON VJESN, V30, P441
   Pieniak Z, 2010, FOOD QUAL PREFER, V21, P581, DOI 10.1016/j.foodqual.2010.03.004
   Schwartz S. H., 1977, ADV EXPT SOCIAL PSYC
   Schwartz S.H., 1981, ALTRUISM HELPING BEH, P189
   Skarmeas D, 2013, J BUS RES, V66, P1831, DOI 10.1016/j.jbusres.2013.02.004
   Tarkiainen A, 2005, BRIT FOOD J, V107, P808, DOI 10.1108/00070700510629760
   Thogersen J, 2009, BASIC APPL SOC PSYCH, V31, P348, DOI 10.1080/01973530903317144
   von Meyer-Hofer M, 2015, BRIT FOOD J, V117, P1527, DOI 10.1108/BFJ-07-2014-0252
   Yazdanpanah M, 2015, J CLEAN PROD, V107, P342, DOI 10.1016/j.jclepro.2015.02.071
   Zagata L, 2012, APPETITE, V59, P81, DOI 10.1016/j.appet.2012.03.023
NR 34
TC 2
Z9 2
U1 0
U2 2
PU WALTER DE GRUYTER GMBH
PI BERLIN
PA GENTHINER STRASSE 13, D-10785 BERLIN, GERMANY
SN 1331-5609
EI 1849-1162
J9 ZAGREB INT REV ECON
JI Zagreb Int. Rev. Econ. Bus.
PD DEC
PY 2018
VL 21
SU 1
SI SI
BP 1
EP 14
DI 10.2478/zireb-2018-0020
PG 14
WC Economics
SC Business & Economics
GA HM6JM
UT WOS:000459580100001
OA DOAJ Gold, Green Published
DA 2021-02-01
ER

PT J
AU Pedersen, S
   Aschemann-Witzel, J
   Thogersen, J
AF Pedersen, Susanne
   Aschemann-Witzel, Jessica
   Thogersen, John
TI Consumers' evaluation of imported organic food products: The role of
   geographical distance
SO APPETITE
LA English
DT Article
DE Country-of-origin effects; Organic food; Consumer preferences;
   Geographical distance; Qualitative; Germany
ID COUNTRY-OF-ORIGIN; THE-LITERATURE; LOCAL FOOD; PREFERENCES; PERCEPTIONS;
   CHOICE; BEHAVIOR; LABELS; GREEN; PRICE
AB Country-of-origin (COO) effects and consumer evaluation of organic food products are rarely studied in combination. The aim of this study was therefore to investigate organic consumers' preferences for imported organic food products from different origins and the underlying reasons for these preferences, including how consumers' COO preferences depend on the geographical distance to the COO. We employed a multi-method, qualitative approach consisting of in-store interviews (N = 255) and focus groups (six, N = 38) with organic consumers in three German cities located in the north (Hamburg, close to Denmark), west (Munster, close to The Netherlands) and south (Munich, close to Austria). The interviews confirmed the well-known preference for domestic (also for) organic products. It also revealed a preference for geographically close countries as origin for imported organic products. The main reason for this preference is the perceived negative environmental impact of transportation, followed by trust in the country and general country image. Implications for exporters of organic food products are discussed, underlining the importance of building trust and supporting a positive country image, especially in geographically close export markets.
C1 [Pedersen, Susanne; Aschemann-Witzel, Jessica; Thogersen, John] Aarhus Univ, MAPP Ctr, Dept Management, Fuglesangs Alle 4, DK-8210 Aarhus V, Denmark.
RP Thogersen, J (corresponding author), Aarhus Univ, MAPP Ctr, Dept Management, Fuglesangs Alle 4, DK-8210 Aarhus V, Denmark.
EM jbt@mgmt.au.dk
RI Aschemann-Witzel, Jessica/ABD-5432-2020
OI Aschemann-Witzel, Jessica/0000-0002-6737-3659; Pedersen,
   Susanne/0000-0002-8730-5442; Thogersen, John/0000-0003-0613-8062
FU Green Development and Demonstration Programme under the Danish Ministry
   of Environment and Food [34009-15-0985]
FX This paper is an outcome of the SOMDwIT project, which is part of the
   Organic RDD 2.2 programme, coordinated by ICROFS (International Centre
   for Research in Organic Food Systems). The project is funded by the
   Green Development and Demonstration Programme under the Danish Ministry
   of Environment and Food. Grant number 34009-15-0985. The interviews and
   transcriptions were carried out by research assistants Maria Paternoga
   and Eva Schwendel. The language of the manuscript was corrected by
   Birgitte Steffensen.
CR Ahmed SA, 2008, INT MARKET REV, V25, P75, DOI 10.1108/02651330810851890
   [Anonymous], 2015, DER TAGESSPIEGEL
   Aschemann-Witzel J, 2017, J CONSUM AFF, V51, P211, DOI 10.1111/joca.12092
   Balabanis G, 2004, J ACAD MARKET SCI, V32, P80, DOI 10.1177/0092070303257644
   BOLW, 2017, BIOBR 2017
   Bryman A., 2015, BUSINESS RES METHODS
   Caracelli V. J., 1989, EDUC EVAL POLICY AN, V11, P255, DOI DOI 10.3102/01623737011003255
   Danmarks Statistik, 2017, UD MED OK VAR 2016 I, P476
   Denzin N. K., 2009, RES ACT THEORETICAL
   Dransfield E, 2005, MEAT SCI, V69, P61, DOI 10.1016/j.meatsci.2004.06.006
   Feldmann C, 2015, FOOD QUAL PREFER, V40, P152, DOI 10.1016/j.foodqual.2014.09.014
   Grebitus C, 2013, ECOL ECON, V88, P67, DOI 10.1016/j.ecolecon.2013.01.006
   Hasselbach JL, 2015, J INT CONSUM MARK, V27, P295, DOI 10.1080/08961530.2015.1022921
   Hemmerling S., 2015, Organic Agriculture, V5, P277, DOI 10.1007/s13165-015-0109-3
   Hemmerling S., 2013, Organic Agriculture, V3, P57
   Hempel C, 2016, INT J CONSUM STUD, V40, P732, DOI 10.1111/ijcs.12288
   Hempel C, 2016, APPETITE, V96, P309, DOI 10.1016/j.appet.2015.09.036
   Herz MF, 2013, J ACAD MARKET SCI, V41, P400, DOI 10.1007/s11747-012-0318-1
   Hsieh HF, 2005, QUAL HEALTH RES, V15, P1277, DOI 10.1177/1049732305276687
   Hsieh MH, 2004, INT J MARKET RES, V46, P267
   Iyer G.R., 1997, J GLOB MARK, V11, P7, DOI [DOI 10.1300/J042V11N01_02, 10.1300/J042V11N01_02]
   Josiassen A, 2013, J CONSUM BEHAV, V12, P253, DOI 10.1002/cb.1405
   KITZINGER J, 1994, SOCIOL HEALTH ILL, V16, P103, DOI 10.1111/1467-9566.ep11347023
   Kledal P. R., 2011, AFRICAN J BUSINESS E, V6, P26
   Kotler P., 2002, BRAND MANAGEMENT, V9, P249, DOI DOI 10.1057/PALGRAVE.BM.2540076
   Krippendorff K., 2004, CONTENT ANAL INTRO I
   Lazzarini GA, 2017, FOOD QUAL PREFER, V60, P165, DOI 10.1016/j.foodqual.2017.04.008
   Liefeld JP., 2004, J CONSUM BEHAV, V4, P85, DOI [10.1002/cb.161, DOI 10.1002/CB.161]
   Lincoln Y. S., 1986, NEW DIRECTIONS PROGR, V30, P73, DOI [DOI 10.1002/EV.1427, 10.1002/(ISSN)1551-2371]
   Loebnitz N, 2016, FOOD QUAL PREFER, V50, P102, DOI 10.1016/j.foodqual.2016.02.003
   Malhotra N.K., 2012, MARKETING RES APPL A
   Manrai L. A., 1998, INT BUS REV, V7, P591, DOI DOI 10.1016/S0969-5931(98)00026-2
   Marian L, 2013, FOOD QUAL PREFER, V29, P106, DOI 10.1016/j.foodqual.2013.03.001
   Moewius J., 2018, ZAHLEN DATER FAKTEN
   Newman CL, 2014, J MACROMARKETING, V34, P505, DOI 10.1177/0276146714529306
   Nuttavuthisit K, 2018, ASIA PACIFIC J MARKE
   Nuttavuthisit K, 2017, J BUS ETHICS, V140, P323, DOI 10.1007/s10551-015-2690-5
   Onozaka Y, 2011, AM J AGR ECON, V93, P689, DOI 10.1093/ajae/aar005
   Ortega DL, 2016, MEAT SCI, V121, P317, DOI 10.1016/j.meatsci.2016.06.032
   Pabst J., 2014, UNERBITTERLICHE KAMP
   Padel S, 2005, BRIT FOOD J, V107, P606, DOI 10.1108/00070700510611002
   Pharr JM, 2005, J MARKET THEORY PRAC, V13, P34, DOI 10.1080/10696679.2005.11658557
   Rosenbloom A, 2009, J GLOB MARK, V22, P267
   Roth KP, 2009, J BUS RES, V62, P726, DOI 10.1016/j.jbusres.2008.05.014
   Sahota A, 2018, WORLD ORGANIC AGR ST, P145
   Schjoll A., 2017, Organic Agriculture, V7, P315, DOI 10.1007/s13165-016-0159-1
   Sirieix L, 2011, INT J CONSUM STUD, V35, P670, DOI 10.1111/j.1470-6431.2010.00960.x
   Thogersen J., 2018, IMPACT ORGANIC CERTI
   Thogersen J, 2017, BRIT FOOD J, V119, P542, DOI 10.1108/BFJ-09-2016-0406
   Thogersen J, 2011, AM BEHAV SCI, V55, P1052, DOI 10.1177/0002764211407903
   Tobler C, 2011, ENVIRON BEHAV, V43, P591, DOI 10.1177/0013916510372865
   Usunier JC, 2007, J INT MARKETING, V15, P32, DOI 10.1509/jimk.15.3.32
   Verlegh PWJ, 1999, J ECON PSYCHOL, V20, P521, DOI 10.1016/S0167-4870(99)00023-9
   Willer H., 2018, THE WORLD OF ORGANIC
   Xie J, 2016, AGR ECON-BLACKWELL, V47, P181, DOI 10.1111/agec.12193
NR 55
TC 6
Z9 6
U1 2
U2 27
PU ACADEMIC PRESS LTD- ELSEVIER SCIENCE LTD
PI LONDON
PA 24-28 OVAL RD, LONDON NW1 7DX, ENGLAND
SN 0195-6663
EI 1095-8304
J9 APPETITE
JI Appetite
PD NOV 1
PY 2018
VL 130
BP 134
EP 145
DI 10.1016/j.appet.2018.08.016
PG 12
WC Behavioral Sciences; Nutrition & Dietetics
SC Behavioral Sciences; Nutrition & Dietetics
GA GX1MK
UT WOS:000447481200017
PM 30114490
DA 2021-02-01
ER

PT J
AU Kim, G
   Seok, JH
   Mark, TB
AF Kim, GwanSeon
   Seok, Jun Ho
   Mark, Tyler B.
TI New Market Opportunities and Consumer Heterogeneity in the US Organic
   Food Market
SO SUSTAINABILITY
LA English
DT Article
DE multilevel model; Nielsen data; organic food; repurchase; USDA labeling
ID WILLINGNESS-TO-PAY; HOUSEHOLD DEMAND; HABIT FORMATION; CONSUMPTION;
   PERCEPTION; SELECTION; BEHAVIOR; EXPOSURE
AB This paper investigates what factors and characteristics of organic consumers affect annual organic food expenditure by using Nielsen's consumer panel dataset from 2010 to 2014. To be specific, this paper explores new marketing opportunities by investigating organic consumer heterogeneity in different household income levels by utilizing the multilevel model. Findings in this study will contribute to the previous and existing literature in three-folds. First, we find that the organic consumers are more heterogeneous in the high-level of income groups (approximately above $60,000), as well as the low-income households between $35,000 and $45,000. This finding demonstrates that the income levels above $60,000 and around $40,000 have potential market segmentation. Second, we find that that annual organic expenditure is positively associated with consumers who consecutively repurchase organic food products compared to irregular organic consumers, supporting a different level of satisfaction. Third, we find that USDA organic labeling has a positive effect on annual organic expenditure compared to the organic labeling certified by private companies, implying the importance of credibility for the organic labeling.
C1 [Kim, GwanSeon; Mark, Tyler B.] Univ Kentucky, Dept Agr Econ, Lexington, KY 40546 USA.
   [Seok, Jun Ho] Natl Inst Agr Sci, Jeollabuk Do 55365, South Korea.
RP Mark, TB (corresponding author), Univ Kentucky, Dept Agr Econ, Lexington, KY 40546 USA.
EM tate.kim@uky.edu; doldubu@gmail.com; tyler.mark@uky.edu
CR Alviola PA, 2010, AGRIBUSINESS, V26, P369, DOI 10.1002/agr.20227
   Baker S., 2004, EUR J MARKETING, V38, P995, DOI DOI 10.1108/03090560410539131
   Baldi I, 2001, ENVIRON HEALTH PERSP, V109, P839, DOI 10.2307/3454828
   BECKMANN SC, 2001, DANSKE FORBRUGERE OK
   Boockmann B., 2012, SPECIFIC MEASURES OL
   Bryla P, 2017, QUAL ASSUR SAF CROP, V9, P345, DOI 10.3920/QAS2016.1038
   Bryla P, 2016, APPETITE, V105, P737, DOI 10.1016/j.appet.2016.07.012
   Chen B, 2018, APPL ECON, V50, P3039, DOI 10.1080/00036846.2017.1414936
   Chinnici G., 2002, British Food Journal, V104, P187, DOI 10.1108/00070700210425651
   Chryssochoidis G. M., 2004, WORLD SCI BOOK CHAPT, P291
   Cicia G., 2002, British Food Journal, V104, P200, DOI 10.1108/00070700210425660
   Davies A., 1995, British Food Journal, V97, P17, DOI 10.1108/00070709510104303
   Detre J.D., 2010, J FOOD DISTRIB RES, V41, P14, DOI DOI 10.22004/AG.ECON.139060
   Dimitri C, 2007, RETAIL CONSUMER ASPE
   Dimitri C, 2012, BRIT FOOD J, V114, P1157, DOI 10.1108/00070701211252101
   Dupont W. D, 2004, P 3 N AM STAT US GRO
   Durham C. A., 2007, Agricultural and Resource Economics Review, V36, P304
   Dynan KE, 2000, AM ECON REV, V90, P391, DOI 10.1257/aer.90.3.391
   Fillion L., 2002, Nutrition and Food Science, V32, P153, DOI 10.1108/00346650210436262
   Fuhrer JC, 2000, AM ECON REV, V90, P367, DOI 10.1257/aer.90.3.367
   Gifford K., 2004, Journal of Food Distribution Research, V35, P19
   Govindasamy R, 2001, EMPIRICALLY EVALUATI
   Grilli L, 2010, METRON, V68, P309, DOI 10.1007/BF03263542
   Groff A. J., 1993, Journal of Food Distribution Research, V24, P118
   Grunert KG, 2002, TRENDS FOOD SCI TECH, V13, P275, DOI 10.1016/S0924-2244(02)00137-1
   Grunert S. C, 1992, DANSKE FORBRUGER OKO
   Hill H., 2002, British Food Journal, V104, P526, DOI 10.1108/00070700210434570
   Hughner RS., 2007, J CONSUM BEHAV, V6, P94, DOI [10.1002/cb.210, DOI 10.1002/CB.210]
   JORGENSEN C, 2001, PRISBILDNING EFTERFR
   Krystallis A, 2005, BRIT FOOD J, V107, P320, DOI 10.1108/00070700510596901
   LABARBERA PA, 1983, J MARKETING RES, V20, P393, DOI 10.1177/002224378302000406
   Lea E, 2005, BRIT FOOD J, V107, P855, DOI 10.1108/00070700510629797
   Li J., 2007, J FOOD DISTRIB RES, V38, P1
   Lockie S, 2004, APPETITE, V43, P135, DOI 10.1016/j.appet.2004.02.004
   Lucas M. R., 2008, 5 CEFAGE UE
   Mark T, 2016, DO SUPERFUND SITES A
   MENGHI A, 1997, CONSUMER RESPONSE EC
   Diaz FJM, 2012, BRIT FOOD J, V114, P318, DOI 10.1108/00070701211213447
   Nasir VA, 2014, J CONSUM MARK, V31, P263, DOI 10.1108/JCM-01-2014-0845
   Onyango BM, 2007, BRIT FOOD J, V109, P399, DOI 10.1108/00070700710746803
   Rana J, 2017, J RETAIL CONSUM SERV, V38, P157, DOI 10.1016/j.jretconser.2017.06.004
   Rivas A, 2007, SCI TOTAL ENVIRON, V382, P14, DOI 10.1016/j.scitotenv.2007.03.032
   Roitner-Schobesberger B, 2008, FOOD POLICY, V33, P112, DOI 10.1016/j.foodpol.2007.09.004
   Sandalidou E., 2002, British Food Journal, V104, P391, DOI 10.1108/00070700210425787
   Schifferstein HNJ, 1998, FOOD QUAL PREFER, V9, P119, DOI 10.1016/S0950-3293(97)00044-X
   Shieh YY, 2003, EDUC PSYCHOL MEAS, V63, P951, DOI 10.1177/0013164403258402
   Smed S, 2012, AGR ECON-BLACKWELL, V43, P33, DOI 10.1111/j.1574-0862.2012.00618.x
   Steenbergen MR, 2002, AM J POLIT SCI, V46, P218, DOI 10.2307/3088424
   Thiele S, 2003, FOOD POLICY, V28, P99, DOI 10.1016/S0306-9192(02)00068-4
   Thompson GD, 1998, AM J AGR ECON, V80, P1113, DOI 10.2307/1244214
   von Meyer-Hofer M, 2015, J FOOD PROD MARK, V21, P626
   Yiridoe EK, 2005, RENEW AGR FOOD SYST, V20, P193, DOI 10.1079/RAF2005113
   Yue C, 2018, P 12 C EUR ASS AGR E
   Zanoli R., 2002, British Food Journal, V104, P643, DOI 10.1108/00070700210425930
   Zepeda L., 2007, Journal of Agricultural and Applied Economics, V39, P17
   Zhang F, 2008, AGRIBUSINESS, V24, P510, DOI 10.1002/agr.20176
NR 56
TC 1
Z9 1
U1 0
U2 1
PU MDPI
PI BASEL
PA ST ALBAN-ANLAGE 66, CH-4052 BASEL, SWITZERLAND
EI 2071-1050
J9 SUSTAINABILITY-BASEL
JI Sustainability
PD SEP
PY 2018
VL 10
IS 9
AR 3166
DI 10.3390/su10093166
PG 17
WC Green & Sustainable Science & Technology; Environmental Sciences;
   Environmental Studies
SC Science & Technology - Other Topics; Environmental Sciences & Ecology
GA GW3DA
UT WOS:000446770200209
OA DOAJ Gold, Green Published
DA 2021-02-01
ER

PT J
AU Konuk, FA
AF Konuk, Faruk Anil
TI The role of store image, perceived quality, trust and perceived value in
   predicting consumers' purchase intentions towards organic private label
   food
SO JOURNAL OF RETAILING AND CONSUMER SERVICES
LA English
DT Article
DE Store image; Perceived quality; Trust; Perceived value; Purchase
   intentions; Organic private label
ID CORPORATE SOCIAL-RESPONSIBILITY; BRAND-NAME; LOYALTY; PRICE; RISK;
   PERCEPTIONS; IMPACT; INFORMATION; MERCHANDISE; PRONENESS
AB The trend of introducing organic private label (OPL) products aim to attract health-conscious, environmentally concerned consumers and create store loyalty. Within this context, this present study sheds insights on how store image (SI), perceived quality (PQ), trust in OPL, and perceived value (PV) influence consumers' purchase intentions (PI) towards OPL food products. Empirical data were collected from consumers with self-administered questionnaires in Istanbul, Turkey. The suggested hypotheses were tested utilizing structural equation modeling. The findings of this research reported that SI has a positive impact on PQ and trust in OPL. It was also revealed that PQ, trust in OPL contributes to perceived value. In addition, both PV, trust in OPL and PV was found to have a positive influence on consumers' PI. Moreover, the empirical findings also supported that the impact of PQ and trust in OPL on PI is partially mediated by PV. Some implications are also presented at the end of the study.
C1 [Konuk, Faruk Anil] Sakarya Univ, Dept Business Adm, Sakarya, Turkey.
RP Konuk, FA (corresponding author), Sakarya Univ, Dept Business Adm, Sakarya, Turkey.
EM anil.kon@gmail.com
CR Agarwal S., 2001, J MARKETING THEORY P, V9, P1, DOI DOI 10.1080/10696679.2001.11501899
   Ailawadi KL, 2001, J MARKETING, V65, P71, DOI 10.1509/jmkg.65.1.71.18132
   ANDERSON JC, 1988, PSYCHOL BULL, V103, P411, DOI 10.1037/0033-2909.103.3.411
   Arbuckle JL., 2006, AMOS 7 0 USERS GUIDE
   Aurier P, 2011, INT J RETAIL DISTRIB, V39, P810, DOI 10.1108/09590551111177945
   Bao YC, 2011, J BUS RES, V64, P220, DOI 10.1016/j.jbusres.2010.02.007
   BARON RM, 1986, J PERS SOC PSYCHOL, V51, P1173, DOI 10.1037/0022-3514.51.6.1173
   Beneke J, 2015, J RETAIL CONSUM SERV, V25, P22, DOI 10.1016/j.jretconser.2015.03.002
   Beneke J, 2014, J CONSUM MARK, V31, P301, DOI 10.1108/JCM-12-2013-0801
   Beneke J, 2013, J PROD BRAND MANAG, V22, P218, DOI 10.1108/JPBM-02-2013-0262
   Beneke J, 2015, INT J RETAIL DISTRIB, V43, P43, DOI 10.1108/IJRDM-09-2013-0175
   Bloemer J., 1998, EUROPEAN J MARKETING, V32, P499, DOI DOI 10.1108/03090569810216118
   CHAPMAN J, 1999, J MARKETING THEORY P, V7, P53
   Chaudhuri A, 2001, J MARKETING, V65, P81, DOI 10.1509/jmkg.65.2.81.18255
   Chen YS, 2012, MANAGE DECIS, V50, P502, DOI 10.1108/00251741211216250
   Chiang C., 2007, J HOSPITALITY LEISUR, V15, P49, DOI [10.1300/J150v15n03_04, DOI 10.1300/J150V15N03_04]
   Collins-Dodd C., 2003, J RETAIL CONSUM SERV, V10, P345, DOI DOI 10.1016/S0969-6989(02)00054-1
   Loureiro SMC, 2017, INT J RETAIL DISTRIB, V45, P1095, DOI 10.1108/IJRDM-10-2016-0196
   Loureiro SMC, 2008, J TRAVEL TOUR MARK, V25, P117, DOI 10.1080/10548400802402321
   de Lanauze GS, 2012, EUR J MARKETING, V46, P1602, DOI 10.1108/03090561211260004
   Diallo MF, 2012, J RETAIL CONSUM SERV, V19, P360, DOI 10.1016/j.jretconser.2012.03.010
   do Vale RC, 2016, J RETAIL CONSUM SERV, V28, P179, DOI 10.1016/j.jretconser.2015.10.003
   DODDS WB, 1991, J MARKETING RES, V28, P307, DOI 10.2307/3172866
   Flavian C, 2005, INTERNET RES, V15, P447, DOI 10.1108/10662240510615191
   FORNELL C, 1981, J MARKETING RES, V18, P39, DOI 10.2307/3151312
   Gendel-Guterman H, 2013, J CONSUM MARK, V30, P553
   Grewal D, 1998, J RETAILING, V74, P331, DOI 10.1016/S0022-4359(99)80099-2
   Guenzi P, 2009, J SERV MANAGE, V20, P290, DOI 10.1108/09564230910964408
   Hair J. F., 2010, MULTIVARIATE DATA AN
   Hartman KB, 2005, J BUS RES, V58, P1112, DOI 10.1016/j.jbusres.2004.01.008
   Holbrook M.B., 1994, SERVICE QUALITY NEW
   Jin BH, 2005, J CONSUM MARK, V22, P62, DOI 10.1108/07363760510589226
   Kim E, 2016, INT J HOSP MANAG, V55, P96, DOI 10.1016/j.ijhm.2016.02.002
   Kline RB, 1998, PRINCIPLES PRACTICE
   Lee JS, 2010, J SUSTAIN TOUR, V18, P901, DOI 10.1080/09669581003777747
   Liljander V, 2009, J RETAIL CONSUM SERV, V16, P281, DOI 10.1016/j.jretconser.2009.02.005
   Lin LY, 2010, TOUR REV, V65, P16, DOI 10.1108/16605371011083503
   Liu RL, 2018, J RETAIL CONSUM SERV, V41, P90, DOI 10.1016/j.jretconser.2017.11.010
   McNeill L, 2011, INT REV RETAIL DISTR, V21, P95, DOI 10.1080/09593969.2011.537822
   Monroe K., 1990, PRICING MAKING PROFI
   MOORMAN C, 1992, J MARKETING RES, V29, P314, DOI 10.1177/002224379202900303
   MORGAN RM, 1994, J MARKETING, V58, P20, DOI 10.2307/1252308
   Netemeyer RG, 2004, J BUS RES, V57, P209, DOI 10.1016/S0148-2963(01)00303-4
   Perrini F, 2010, BUS STRATEG ENVIRON, V19, P512, DOI 10.1002/bse.660
   Pivato S, 2008, BUS ETHICS, V17, P3, DOI 10.1111/j.1467-8608.2008.00515.x
   Reinders MJ, 2017, J BRAND MANAG, V24, P68, DOI 10.1057/s41262-016-0019-z
   RICHARDSON PS, 1994, J MARKETING, V58, P28, DOI 10.2307/1251914
   Rossi P, 2015, J RETAIL CONSUM SERV, V27, P74, DOI 10.1016/j.jretconser.2015.07.006
   Rubio N, 2017, J RETAIL CONSUM SERV, V34, P358, DOI 10.1016/j.jretconser.2016.07.014
   Semeijn J., 2004, J RETAIL CONSUM SERV, V11, P247, DOI [DOI 10.1016/S0969-6989(03)00051-1, 10.1016/S0969-6989(03)00051-1]
   Sethuraman R., 1999, J PRODUCT BRAND MANA, V8, P340, DOI [10.1108/10610429910284319, DOI 10.1108/10610429910284319]
   Sheau-Fen Y, 2012, AUSTRALAS MARK J, V20, P48, DOI 10.1016/j.ausmj.2011.10.014
   Sirdeshmukh D, 2002, J MARKETING, V66, P15, DOI 10.1509/jmkg.66.1.15.18449
   Sweeney JC, 1999, J RETAILING, V75, P77, DOI 10.1016/S0022-4359(99)80005-0
   Tsiotsou R., 2006, INT J CONSUM STUD, V30, P207, DOI DOI 10.1111/J.1470-6431.2005.00477.X
   Wang EST, 2013, INT J RETAIL DISTRIB, V41, P805, DOI 10.1108/IJRDM-12-2012-0113
   Wu PCS, 2011, AUSTRALAS MARK J, V19, P30, DOI 10.1016/j.ausmj.2010.11.001
   Yin S., 2016, BR FOOD J, V118, P2016
   ZEITHAML VA, 1988, J MARKETING, V52, P2, DOI 10.2307/1251446
NR 59
TC 44
Z9 45
U1 9
U2 85
PU ELSEVIER SCI LTD
PI OXFORD
PA THE BOULEVARD, LANGFORD LANE, KIDLINGTON, OXFORD OX5 1GB, OXON, ENGLAND
SN 0969-6989
EI 1873-1384
J9 J RETAIL CONSUM SERV
JI J. Retail. Consum. Serv.
PD JUL
PY 2018
VL 43
BP 304
EP 310
DI 10.1016/j.jretconser.2018.04.011
PG 7
WC Business
SC Business & Economics
GA GI9HB
UT WOS:000434834700033
DA 2021-02-01
ER

PT J
AU Meyerding, SGH
   Merz, N
AF Meyerding, Stephan G. H.
   Merz, Nicolas
TI Consumer preferences for organic labels in Germany using the example of
   apple's - Combining choice-based conjoint analysis and eye-tracking
   measurements
SO JOURNAL OF CLEANER PRODUCTION
LA English
DT Article
DE Horticulture; Visual attention and choice; Choice experiment;
   Advertising; Consumer behavior
ID VISUAL-ATTENTION; ATTRIBUTES; MOVEMENTS
AB Organic food products are considered as credence goods. Hence, organic labels are important visual stimuli for consumers to determine how a good was produced. Therefore, this study aims to contribute to the literature by examining the visual attention patterns and preferences of consumers in a choice experiment by measuring their eye movements using eye-tracking technology and comparing the results with the findings from choice-based conjoint analysis (CBCA) and other stated preference methods. For" this reason, 73 consumers participated in an experiment in 2017 in Germany. The combination of eye tracking and CBCA can help to overcome some major limitations of choice experiments. For example, low levels of a attributes part-worth utility can be caused by the participants low preference regarding that attribute or that he/she just haven't viewed the attribute. Our findings indicate that consumers who gain greater utilities from specific attributes of a good also attend to them visually to a greater extent. The study's results also suggest that a combination of stated preference methods with eye-tracking technology has the potential of solving some major limitations of these methods such as social desirability, memory limitations and lack of visual attention to specific product characteristics. (C) 2018 Elsevier Ltd. All rights reserved.
C1 [Meyerding, Stephan G. H.; Merz, Nicolas] Georg August Univ Gottingen, Dept Agr Econ & Rural Dev, Pl Gottinger Sieben 5, D-37073 Gottingen, Germany.
RP Meyerding, SGH (corresponding author), Georg August Univ Gottingen, Dept Agr Econ & Rural Dev, Pl Gottinger Sieben 5, D-37073 Gottingen, Germany.
EM stephan.meyerding@uni-goettingen.de; merz.nicolas@googlemail.com
CR Aspinall PA, 2010, ENVIRON PLANN B, V37, P1022, DOI 10.1068/b36024
   Backhaus K, 2016, MULTIVARIATE ANALYSE, V14
   Balcombe K, 2015, J APPL ECONOMET, V30, P447, DOI 10.1002/jae.2383
   Balderjahn I., 2009, CONJOINTANALYSE, P129, DOI [10.1007/978-3-642-00754-59, DOI 10.1007/978-3-642-00754-59]
   Carrington MJ, 2014, J BUS RES, V67, P2759, DOI 10.1016/j.jbusres.2012.09.022
   CELSI RL, 1988, J CONSUM RES, V15, P210, DOI 10.1086/209158
   Cowburn G, 2005, PUBLIC HEALTH NUTR, V8, P21, DOI 10.1079/PHN2004666
   DeSarbo W. S., 1995, MARKET LETT, V6, P137, DOI DOI 10.1007/BF00994929
   Gerrard C, 2013, BRIT FOOD J, V115, P727, DOI 10.1108/00070701311331517
   Goldberg JH, 2003, MIND'S EYE: COGNITIVE AND APPLIED ASPECTS OF EYE MOVEMENT RESEARCH, P493, DOI 10.1016/B978-044451020-4/50027-X
   Goldberg JH, 1999, INT J IND ERGONOM, V24, P631, DOI 10.1016/S0169-8141(98)00068-7
   Graham DJ, 2012, FOOD POLICY, V37, P378, DOI 10.1016/j.foodpol.2012.03.004
   Grunert KG, 2005, EUR REV AGRIC ECON, V32, P369, DOI 10.1093/eurrag/jbi011
   Grunheid E., 2013, BEVOLKERUNGSENTWICKL
   Krucien N, 2017, J ECON BEHAV ORGAN, V135, P251, DOI 10.1016/j.jebo.2017.01.018
   Manalo A. B., 1990, Northeastern Journal of Agricultural and Resource Economics, V19, P118
   Meiner M, 2016, J MARKETING RES, V53, P1, DOI 10.1509/jmr.13.0467
   Meyerding SGH, 2016, APPETITE, V103, P105, DOI 10.1016/j.appet.2016.03.025
   Orquin JL, 2013, ACTA PSYCHOL, V144, P190, DOI 10.1016/j.actpsy.2013.06.003
   Pieters RGM, 1996, ADV CONSUM RES, V23, P242
   Statistisches Bundesamt, 2009, STAT JB 2009 GES, V2009, P235
   Tobii A. B., 2016, TOBII STUDIO USERS M
   Tsai MJ, 2012, COMPUT EDUC, V58, P375, DOI 10.1016/j.compedu.2011.07.012
   Van Loo EJ, 2015, ECOL ECON, V118, P215, DOI 10.1016/j.ecolecon.2015.07.011
NR 24
TC 17
Z9 17
U1 2
U2 31
PU ELSEVIER SCI LTD
PI OXFORD
PA THE BOULEVARD, LANGFORD LANE, KIDLINGTON, OXFORD OX5 1GB, OXON, ENGLAND
SN 0959-6526
EI 1879-1786
J9 J CLEAN PROD
JI J. Clean Prod.
PD APR 20
PY 2018
VL 181
BP 772
EP 783
DI 10.1016/j.jclepro.2018.01.235
PG 12
WC Green & Sustainable Science & Technology; Engineering, Environmental;
   Environmental Sciences
SC Science & Technology - Other Topics; Engineering; Environmental Sciences
   & Ecology
GA GA6ZF
UT WOS:000428483100066
DA 2021-02-01
ER

PT J
AU Sobhanifard, Y
AF Sobhanifard, Yaser
TI Hybrid modelling of the consumption of organic foods in Iran using
   exploratory factor analysis and an artificial neural network
SO BRITISH FOOD JOURNAL
LA English
DT Article
DE Motives; Consumer; Organic food; EFA; ANN
ID WILLINGNESS-TO-PAY; PLANNED BEHAVIOR; DELPHI TECHNIQUE; CONSUMERS;
   PURCHASE; ATTITUDES; QUALITY; DETERMINANTS; PERCEPTIONS; PRODUCTS
AB Purpose - The purpose of this paper is to explore a hybrid model of the consumption of organic foods, combining the use of exploratory factor analysis (EFA) and an artificial neural network (ANN).
   Design/methodology/approach - The study has three phases. In the first phase, the Delphi method is employed, and 15 motives for the consumption of organic food are identified; these motives are used to develop the model in the second phase. Finally, in the last phase, an ANN is used to rank themotives to determine their priority.
   Findings - The EFA model explored includes four factors that have a positive effect on the level of organic food consumption. These are naturalness, trust, sanitariness and marketing. Results from the use of an ANN indicate that the main variables in organic food consumption are claims, psychological variables and doubt. From the results of the EFA model it is clear these three variables are components of the factor of trust.
   Practical implications - Marketers can use the model developed in this paper to satisfy the needs of their customers and hence enhance their market share and profitability. This study shows that improvements in truth in the claims made for organic products, perceived security from using these products and doubts about the safety of other foods can lead marketers to their goal. Informative advertisements can inculcate trust and naturalness among consumers as main factors.
   Originality/value - The main contribution of this study is the light it sheds on how consumers think about organic foods. It develops a model incorporating motives for consuming organic food and determining the priorities held by consumers of organic foods.
C1 [Sobhanifard, Yaser] Iran Univ Sci & Technol, Dept Business Management & Engn, Tehran, Iran.
RP Sobhanifard, Y (corresponding author), Iran Univ Sci & Technol, Dept Business Management & Engn, Tehran, Iran.
EM sobhanifard@iust.ac.ir
RI sobhanifard, yaser/S-6128-2018
OI sobhanifard, yaser/0000-0003-3298-0464
CR Achilleas K, 2008, BRIT FOOD J, V110, P829, DOI 10.1108/00070700810893359
   Aertsens J, 2009, BRIT FOOD J, V111, P1140, DOI 10.1108/00070700910992961
   Al-Swidi A, 2014, BRIT FOOD J, V116, P1561, DOI 10.1108/BFJ-05-2013-0105
   Aschemann-Witzel J., 2015, J CONSUM AFF, P1, DOI [10.1111/joca.12092, DOI 10.1111/J0CA.12092]
   Bauer HH, 2013, J BUS RES, V66, P1035, DOI 10.1016/j.jbusres.2011.12.028
   Bayaah S. N., 2010, INT J BUSINESS MANAG, V5, P105
   Bezawada R, 2013, J MARKETING, V77, P31, DOI 10.1509/jm.10.0229
   Botonaki A, 2006, BRIT FOOD J, V108, P77, DOI 10.1108/00070700610644906
   Bryla P, 2016, APPETITE, V105, P737, DOI 10.1016/j.appet.2016.07.012
   Canavari M., 2012, FOOD VALUE CHAINS NE, P477
   Casimir G., 2003, INT J CONSUM STUD, V27, P316, DOI [DOI 10.1046/J.1470-6431.2003.00323.X, 10.1046/j.1470-6431.2003.00323.x]
   Chakrabarti S, 2010, BRIT FOOD J, V112, P902, DOI 10.1108/00070701011067497
   Chryssohoidis GM, 2005, FOOD QUAL PREFER, V16, P585, DOI 10.1016/j.foodqual.2005.01.003
   Conner M, 2003, BRIT J SOC PSYCHOL, V42, P75, DOI 10.1348/014466603763276135
   Cutcliffe S.H., 2000, IDEAS MACHINES VALUE
   DALKEY N, 1963, MANAGE SCI, V9, P458, DOI 10.1287/mnsc.9.3.458
   Dalkey N.C., 1967, P3704 RAND CORP
   Dalkey NC, 1969, RM5888PR RAND CORP
   Davies A., 1995, British Food Journal, V97, P17, DOI 10.1108/00070709510104303
   Dimitri C, 2012, BRIT FOOD J, V114, P1157, DOI 10.1108/00070701211252101
   Dreezens E, 2005, APPETITE, V44, P115, DOI 10.1016/j.appet.2004.07.003
   FOTOPOULOS C, 2003, GREEK CONSUMER ORGAN
   Goetzke B, 2014, APPETITE, V77, P94, DOI 10.1016/j.appet.2014.02.012
   Govindasamy R., 1999, Journal of Food Distribution Research, V30, P44
   Gracia A, 2008, FOOD POLICY, V33, P386, DOI 10.1016/j.foodpol.2007.12.002
   Hair J.F., 2009, ANALISE MULTIVARIADA
   Hamm U., 2016, THESIS
   Hanne Torjusen, 2004, EUROPEAN CONSUMERS C
   Hasimu H, 2017, APPETITE, V108, P191, DOI 10.1016/j.appet.2016.09.019
   Hasselbach J., 2013, INT FOOD MARK RES S, P43
   Hasson F, 2000, J ADV NURS, V32, P1008, DOI 10.1046/j.1365-2648.2000.01567.x
   Hemmerling S., 2015, Organic Agriculture, V5, P277, DOI 10.1007/s13165-015-0109-3
   Honkanen P., 2006, J CONSUM BEHAV, V5, P420, DOI DOI 10.1002/CB.190
   Hsu C. C., 2007, RES EVALUAT, V12, P1, DOI DOI 10.1016/S0169-2070(99)00018-7
   Huber M, 2012, J SCI FOOD AGR, V92, P2766, DOI 10.1002/jsfa.5563
   Johnson R. A., 2007, APPL MULTIVARIATE ST
   Kahl J, 2012, J SCI FOOD AGR, V92, P2760, DOI 10.1002/jsfa.5640
   Keeney S, 2006, J ADV NURS, V53, P205, DOI 10.1111/j.1365-2648.2006.03716.x
   Klonsky K, 1998, AM J AGR ECON, V80, P1119, DOI 10.2307/1244215
   Krystallis A, 2005, BRIT FOOD J, V107, P320, DOI 10.1108/00070700510596901
   Lee HJ, 2016, FOOD QUAL PREFER, V54, P141, DOI 10.1016/j.foodqual.2016.07.011
   LIKOROPOLOU I, 2004, 8 GREEK SEM AGR EC T
   MarketLine, 2014, ORG FOOD US
   McEachern M. G., 2004, British Food Journal, V106, P534, DOI 10.1108/00070700410545737
   McFadden JR, 2017, FOOD POLICY, V68, P214, DOI 10.1016/j.foodpol.2017.02.007
   Michaelidou N, 2008, INT J CONSUM STUD, V32, P163, DOI 10.1111/j.1470-6431.2007.00619.x
   Olson EL, 2017, J CLEAN PROD, V140, P1007, DOI 10.1016/j.jclepro.2016.06.005
   Onyango B., 2006, P AM AGR EC ASS ANN, P23
   Organic Trade Association (OTA), 2013, 8 10 US PAR REP THEY
   Rainer H., 2010, LOOKING E LOOKING W, P316
   Rowe G, 1999, INT J FORECASTING, V15, P353, DOI 10.1016/S0169-2070(99)00018-7
   Sahota A., 2014, WORLD ORGANIC AGR ST, P127
   Scalco A, 2017, APPETITE, V112, P235, DOI 10.1016/j.appet.2017.02.007
   Schleenbecker R, 2013, APPETITE, V71, P420, DOI 10.1016/j.appet.2013.08.020
   Schwartz S.H., 1977, ADV EXPT SOCIAL PSYC, V10, P221, DOI DOI 10.1016/S0065-2601(08)60358-5
   Seyfang G, 2008, LOCAL ENVIRON, V13, P187, DOI 10.1080/13549830701669112
   Shafie FA, 2012, PROCD SOC BEHV, V49, P360, DOI 10.1016/j.sbspro.2012.07.034
   Somnath Chakrabarti, 2010, British Food Journal, V112, P902
   States Department of Agriculture, 2017, ORG
   Thogersen J, 2015, INT MARKET REV, V32, P389, DOI 10.1108/IMR-06-2013-0123
   Thogersen J, 2011, AM BEHAV SCI, V55, P1052, DOI 10.1177/0002764211407903
   Truong TT, 2012, BRIT FOOD J, V114, P529, DOI 10.1108/00070701211219540
   Van Loo EJ, 2013, J DAIRY SCI, V96, P2118, DOI 10.3168/jds.2012-6262
   Voon JP, 2011, INT FOOD AGRIBUS MAN, V14, P103
   Wier M, 2008, FOOD POLICY, V33, P406, DOI 10.1016/j.foodpol.2008.01.002
   Willer H., 2013, WORLD ORGANIC AGR ST, P35
   Willer H., 2012, CURRENT STAT ORGANIC, P33
   Yadav R, 2016, APPETITE, V96, P122, DOI 10.1016/j.appet.2015.09.017
   Zeinali Y., 2017, INTEGRATED COMPUTER, V24, P1
NR 69
TC 18
Z9 18
U1 0
U2 14
PU EMERALD GROUP PUBLISHING LTD
PI BINGLEY
PA HOWARD HOUSE, WAGON LANE, BINGLEY BD16 1WA, W YORKSHIRE, ENGLAND
SN 0007-070X
EI 1758-4108
J9 BRIT FOOD J
JI Br. Food J.
PY 2018
VL 120
IS 1
BP 44
EP 58
DI 10.1108/BFJ-12-2016-0604
PG 15
WC Agricultural Economics & Policy; Food Science & Technology
SC Agriculture; Food Science & Technology
GA FQ5TO
UT WOS:000418424100004
DA 2021-02-01
ER

PT J
AU Yue, LQ
   Liu, YM
   Wei, XH
AF Yue, Liuqing
   Liu, Yongmei
   Wei, Xuhua
TI Influence of online product presentation on consumers' trust in organic
   food A mediated moderation model
SO BRITISH FOOD JOURNAL
LA English
DT Article
DE Organic food; Trust; Perceived risk; Online product presentation; Online
   review length
ID WORD-OF-MOUTH; PERCEIVED RISK; PURCHASE INTENTIONS; DECISION-MAKING;
   PERCEPTIONS; INFORMATION; QUALITY; CHINA; PERSPECTIVE; ATTITUDES
AB Purpose - Against the background of industrialisation and modernisation of agriculture, food production issues and environmental hazards have become more and more obvious and consumers are increasingly concerned about food safety and health, which is strengthening demand for organic food. E-commerce provides a new channel for sales. Research on consumer trust in online organic food sales is the basis of network marketing. The paper aims to discuss these issues.
   Design/methodology/approach - A laboratory experiment was used to empirically test the effects of media richness on consumers' trust and the moderating effect of online review length. A 2 x 2 factorial design (i.e. two types of online product presentation formats (between-subject) x two levels of online review lengths (between-subject)) was used.
   Findings - Media richness has a significant positive effect on consumers' trust and that this effect is moderated by online review length. Meanwhile, perceived risk conveys the interaction effect of the media richness of online product presentation and online review length to trust.
   Practical implications - E-commerce websites should aim to promote organic food by using a variety of online product presentation formats and by presenting high quality online reviews in order to reduce consumers' perceived risk and improve their degree of trust when buying online.
   Originality/value - This paper provides a new insight into consumers' attitude of buying organic food online. The results of the research could provide proposals for promoting organic food sales online.
C1 [Yue, Liuqing] Hunan Agr Univ, Business Sch, Changsha, Hunan, Peoples R China.
   [Yue, Liuqing; Liu, Yongmei] Cent S Univ, Business Sch, Changsha, Hunan, Peoples R China.
   [Wei, Xuhua] Lanzhou Univ, Sch Management, Lanzhou, Gansu, Peoples R China.
RP Liu, YM (corresponding author), Cent S Univ, Business Sch, Changsha, Hunan, Peoples R China.
EM liuyongmei_209@163.com
RI liu, yongmei/AAE-4513-2019
OI /0000-0002-5552-4659
FU Humanity and Social Science Youth Foundation of the Ministry of
   Education of China [14YJC630180]; National Natural Science Foundation of
   ChinaNational Natural Science Foundation of China (NSFC) [71602080,
   71771219]; Fundamental Research Funds for the Central
   UniversitiesFundamental Research Funds for the Central Universities
   [17LZUJBWZD013]
FX This research was supported by the Humanity and Social Science Youth
   Foundation of the Ministry of Education of China (Grant Number
   14YJC630180), the National Natural Science Foundation of China (Grant
   Numbers 71602080, 71771219), the Fundamental Research Funds for the
   Central Universities (17LZUJBWZD013).
CR Burke RR, 2002, J ACAD MARKET SCI, V30, P411, DOI 10.1177/009207002236914
   Chen LD, 2002, INFORM MANAGE-AMSTER, V39, P705, DOI 10.1016/S0378-7206(01)00127-6
   Cheng L, 2016, FOOD CONTROL, V63, P101, DOI 10.1016/j.foodcont.2015.11.024
   Cheung CMK, 2012, DECIS SUPPORT SYST, V54, P461, DOI 10.1016/j.dss.2012.06.008
   Chevalier JA, 2006, J MARKETING RES, V43, P345, DOI 10.1509/jmkr.43.3.345
   Corbitt B.J., 2003, ELECTRON COMMER R A, V2, P203, DOI DOI 10.1016/S1567-4223(03)00024-3
   Cox D.F., 1962, P AM MARKETING ASS C
   COX DF, 1964, J MARKETING RES, V1, P32, DOI 10.2307/3150375
   Cui Y., 2016, AGR EC, V37, P138
   DAFT RL, 1986, MANAGE SCI, V32, P554, DOI 10.1287/mnsc.32.5.554
   DAFT RL, 1987, MIS QUART, V11, P355, DOI 10.2307/248682
   DARBY MR, 1973, J LAW ECON, V16, P67, DOI 10.1086/466756
   Das TK, 1998, ACAD MANAGE REV, V23, P491, DOI 10.5465/AMR.1998.926623
   Davies A., 1995, British Food Journal, V97, P17, DOI 10.1108/00070709510104303
   Gefen D, 2003, MIS QUART, V27, P51
   Gregg DG, 2008, MIS QUART, V32, P653
   Grunert KG, 2005, BRIT FOOD J, V107, P381, DOI 10.1108/00070700510602174
   Harper G. C., 2002, British Food Journal, V104, P287, DOI 10.1108/00070700210425723
   He Dehua, 2014, J NW AGR FORESTRY U, V04, P85
   Houghton SM, 2000, GROUP ORGAN MANAGE, V25, P325, DOI 10.1177/1059601100254002
   Hughner RS., 2007, J CONSUM BEHAV, V6, P94, DOI [10.1002/cb.210, DOI 10.1002/CB.210]
   Hussain S, 2017, COMPUT HUM BEHAV, V66, P96, DOI 10.1016/j.chb.2016.09.034
   Jacoby Jacob, 1972, ADV CONSUM RES, P382
   Jeong SW, 2009, INTERNET RES, V19, P105, DOI 10.1108/10662240910927858
   Jiang ZH, 2007, INFORM SYST RES, V18, P454, DOI 10.1287/isre.1070.0124
   Jiang ZJ, 2007, MIS QUART, V31, P475
   Korfiatis N, 2012, ELECTRON COMMER R A, V11, P205, DOI 10.1016/j.elerap.2011.10.003
   Kumar N, 2006, INFORM SYST RES, V17, P425, DOI 10.1287/isre.1060.0107
   Lee HJ, 2015, FOOD QUAL PREFER, V39, P259, DOI 10.1016/j.foodqual.2014.06.002
   Lee Kuang-Li, 2007, Journal of Biomedical Optics, V12, P1, DOI 10.1117/1.2772296
   Li T, 2013, ELECTRON COMMER R A, V12, P449, DOI 10.1016/j.elerap.2013.07.001
   Lim KH, 2000, INFORM SYST RES, V11, P115, DOI 10.1287/isre.11.2.115.11776
   Lin J., 2015, J BUSINESS EC, V283, P5
   Liu J., 2009, MODERN EC RES, V4, P50
   Liu RD, 2014, FOOD CONTROL, V46, P291, DOI 10.1016/j.foodcont.2014.05.033
   Liu RD, 2013, FOOD CONTROL, V33, P93, DOI 10.1016/j.foodcont.2013.01.051
   Loebnitz N, 2016, FOOD QUAL PREFER, V50, P102, DOI 10.1016/j.foodqual.2016.02.003
   MAHESWARAN D, 1991, J PERS SOC PSYCHOL, V61, P13, DOI 10.1037/0022-3514.61.1.13
   Miyazaki AD, 2005, J CONSUM RES, V32, P146, DOI 10.1086/429606
   Mudambi SM, 2010, MIS QUART, V34, P185
   Muller D, 2005, J PERS SOC PSYCHOL, V89, P852, DOI 10.1037/0022-3514.89.6.852
   NELSON P, 1970, J POLIT ECON, V78, P311, DOI 10.1086/259630
   Olson J. C., 1972, ACR SPECIAL VOLUMES
   Palmer JW, 2002, INFORM SYST RES, V13, P151, DOI 10.1287/isre.13.2.151.88
   Pan Y, 2011, J RETAILING, V87, P598, DOI 10.1016/j.jretai.2011.05.002
   Park J, 2005, PSYCHOL MARKET, V22, P695, DOI 10.1002/mar.20080
   Peterson RA, 1997, J ACAD MARKET SCI, V25, P329, DOI 10.1177/0092070397254005
   QING P, 2006, ISSUES AGR EC, V6, P73
   Shankar V, 2002, J STRATEGIC INF SYST, V11, P325, DOI 10.1016/S0963-8687(02)00022-7
   SPENCE M, 1973, Q J ECON, V87, P355, DOI 10.2307/1882010
   Tokman M, 2007, J RETAILING, V83, P47, DOI 10.1016/j.jretai.2006.10.005
   Torjusen H, 2001, FOOD QUAL PREFER, V12, P207, DOI 10.1016/S0950-3293(00)00047-1
   Verhagen T, 2014, COMPUT HUM BEHAV, V39, P270, DOI 10.1016/j.chb.2014.07.036
   Visinescu LL, 2015, INFORM MANAGE-AMSTER, V52, P1, DOI [10.1016/j.im.2014.10.005, 10.1016/j.im.2014.10.605]
   von Meyer-Hofer M, 2015, BRIT FOOD J, V117, P1527, DOI 10.1108/BFJ-07-2014-0252
   Wells JD, 2011, MIS QUART, V35, P373
   Wu Z, 2015, STAT DECISION, V30, P100
   Xiao B, 2011, MIS QUART, V35, P169
   Xie B, 2015, BRIT FOOD J, V117, P1105, DOI 10.1108/BFJ-09-2013-0255
   Zander K, 2010, FOOD QUAL PREFER, V21, P495, DOI 10.1016/j.foodqual.2010.01.006
   ZEITHAML VA, 1988, J MARKETING, V52, P2, DOI 10.2307/1251446
   Zhang H. Y., 2009, J AGROTECHNICAL EC, V6, P62
   Zou J, 2011, CONSUMER EC, V27, P69
NR 63
TC 10
Z9 10
U1 8
U2 60
PU EMERALD GROUP PUBLISHING LTD
PI BINGLEY
PA HOWARD HOUSE, WAGON LANE, BINGLEY BD16 1WA, W YORKSHIRE, ENGLAND
SN 0007-070X
EI 1758-4108
J9 BRIT FOOD J
JI Br. Food J.
PY 2017
VL 119
IS 12
BP 2724
EP 2739
DI 10.1108/BFJ-09-2016-0421
PG 16
WC Agricultural Economics & Policy; Food Science & Technology
SC Agriculture; Food Science & Technology
GA FN6KH
UT WOS:000416122700015
DA 2021-02-01
ER

PT J
AU Nuttavuthisit, K
   Thogersen, J
AF Nuttavuthisit, Krittinee
   Thogersen, John
TI The Importance of Consumer Trust for the Emergence of a Market for Green
   Products: The Case of Organic Food
SO JOURNAL OF BUSINESS ETHICS
LA English
DT Article
DE Consumer trust; Credence goods; Green products; Organic food; Survey
   study; Thailand; Theory of planned behavior
ID INTENTION-BEHAVIOR GAP; CORPORATE SOCIAL-RESPONSIBILITY;
   WILLINGNESS-TO-PAY; PLANNED BEHAVIOR; ATTITUDES; CONSUMPTION;
   PERCEPTION; BUY; PREFERENCES; INFORMATION
AB Consumer trust is a key prerequisite for establishing a market for credence goods, such as "green" products, especially when they are premium priced. This article reports research on exactly how, and how much, trust influences consumer decisions to buy new green products. It identifies consumer trust as a distinct volition factor influencing the likelihood that consumers will act on green intentions and strongly emphasizes the needs to manage consumer trust as a prerequisite for the development of a market for green products. Specifically, based on a mixture of qualitative and quantitative methods, it is found that lack of consumer trust is a barrier for the development of a market for organic food in Thailand. Two focus groups and ten in-depth interviews revealed low knowledge about and low trust in organic food, certification, control, and labeling. Further, a mall-intercept survey (N = 177) revealed that lack of (especially) system trust reduces consumer expectations about benefits of buying organic food, and it makes them less likely to buy organic food. Mistrust in the control system and in the authenticity of food sold as organic has a significant negative impact on self-reported buying behavior. Implications for policy and future research are discussed.
C1 [Nuttavuthisit, Krittinee] Chulalongkorn Univ, Sasin Grad Inst Business Adm, Sasa Patasala Bld,Phyathai Rd, Bangkok 10330, Thailand.
   [Thogersen, John] Aarhus Univ, Sch Business & Social Sci, Dept Management, Bartholins Alle 10, DK-8000 Aarhus C, Denmark.
RP Thogersen, J (corresponding author), Aarhus Univ, Sch Business & Social Sci, Dept Management, Bartholins Alle 10, DK-8000 Aarhus C, Denmark.
EM krittinee.nuttavuthisit@sasin.edu; jbt@badm.au.dk
OI Thogersen, John/0000-0003-0613-8062
CR Aarset B., 2004, British Food Journal, V106, P93, DOI 10.1108/00070700410516784
   Aertsens J, 2009, BRIT FOOD J, V111, P1140, DOI 10.1108/00070700910992961
   AJZEN I, 1991, ORGAN BEHAV HUM DEC, V50, P179, DOI 10.1016/0749-5978(91)90020-T
   AJZEN I, 1986, J EXP SOC PSYCHOL, V22, P453, DOI 10.1016/0022-1031(86)90045-4
   Ajzen I., 1980, UNDERSTANDING ATTITU
   Arvola A, 2008, APPETITE, V50, P443, DOI 10.1016/j.appet.2007.09.010
   Aschemann-Witzel J, 2014, INT J CONSUM STUD, V38, P550, DOI 10.1111/ijcs.12115
   BECHLARSEN T, 2001, MARKETING ZFP, V23, P188
   Bigley GA, 1998, ACAD MANAGE REV, V23, P405, DOI 10.2307/259286
   Bray J, 2011, J BUS ETHICS, V98, P597, DOI 10.1007/s10551-010-0640-9
   BRIGGS SR, 1986, J PERS, V54, P106, DOI 10.1111/j.1467-6494.1986.tb00391.x
   Buder F, 2014, BRIT FOOD J, V116, P390, DOI 10.1108/BFJ-04-2012-0087
   Castka P, 2016, J BUS ETHICS, V135, P309, DOI 10.1007/s10551-014-2474-3
   Chen MF, 2007, FOOD QUAL PREFER, V18, P1008, DOI 10.1016/j.foodqual.2007.04.004
   Chen YS, 2013, J BUS ETHICS, V114, P489, DOI 10.1007/s10551-012-1360-0
   Choi CJ, 2007, J BUS ETHICS, V74, P17, DOI 10.1007/s10551-006-9128-z
   Cialdini R. B., 2006, SOC INFLUENCE, V1, P3, DOI DOI 10.1080/15534510500181459
   Conner M, 1998, J APPL SOC PSYCHOL, V28, P1429, DOI 10.1111/j.1559-1816.1998.tb01685.x
   D'Souza C., 2007, INT J CONSUMER STUDI, V31, P371, DOI [10.1111/j.1470-6431.2006.00567.x, DOI 10.1111/J.1470-6431.2006.00567.X]
   DARBY MR, 1973, J LAW ECON, V16, P67, DOI 10.1086/466756
   Daugbjerg C., 2014, J ENVIRON POL PLAN, P1
   Daugbjerg C, 2012, POLIT STUD-LONDON, V60, P399, DOI 10.1111/j.1467-9248.2011.00910.x
   De Bruijn GJ, 2007, PSYCHOL HEALTH, V22, P899, DOI 10.1080/14768320601176113
   Dietz T., 2002, NEW TOOLS ENV PROTEC, P83
   Ellison J., 2008, NEWSWEEK
   Essoussi LH, 2009, QUAL MARK RES, V12, P443, DOI 10.1108/13522750910993347
   Euromonitor International, 2013, HLTH WELLN THAIL PAS
   Fishbein M., 2009, PREDICTING CHANGING
   Flynn LR, 1999, J BUS RES, V46, P57, DOI 10.1016/S0148-2963(98)00057-5
   Francis J. N. P., 2012, DER MARKT INTERNATIO, V51, P27, DOI DOI 10.1007/S12642-011-0073-8
   Frostling-Henningsson M, 2014, BRIT FOOD J, V116, P872, DOI 10.1108/BFJ-11-2010-0190
   Giannakas K, 2002, CAN J AGR ECON, V50, P35, DOI 10.1111/j.1744-7976.2002.tb00380.x
   Godin G, 2005, BRIT J SOC PSYCHOL, V44, P497, DOI 10.1348/014466604X17452
   Hamzaoui-Essoussi L, 2013, J RETAIL CONSUM SERV, V20, P292, DOI 10.1016/j.jretconser.2013.02.002
   Hanne Torjusen, 2004, EUROPEAN CONSUMERS C
   Hansen U., 1994, MARKET SCI, V4, P265
   Henryks J, 2014, J FOOD PROD MARK, V20, P452, DOI 10.1080/10454446.2013.838529
   Hofstede GJ, 2006, LECT NOTES COMPUT SC, V3986, P120
   Hoppe Alexia, 2013, Rev. Econ. Sociol. Rural, V51, P69, DOI 10.1590/S0103-20032013000100004
   Hughner RS., 2007, J CONSUM BEHAV, V6, P94, DOI [10.1002/cb.210, DOI 10.1002/CB.210]
   Jahdi KS, 2009, J BUS ETHICS, V88, P103, DOI 10.1007/s10551-009-0113-1
   Jahn G, 2005, J CONSUM POLICY, V28, P53, DOI 10.1007/s10603-004-7298-6
   Janssen M., 2011, Organic Agriculture, V1, P31, DOI 10.1007/s13165-010-0003-y
   Janssen M, 2012, FOOD QUAL PREFER, V25, P9, DOI 10.1016/j.foodqual.2011.12.004
   Jensen KO, 2011, NJAS-WAGEN J LIFE SC, V58, P79, DOI 10.1016/j.njas.2011.01.005
   KANTAMATURAPOJ K, 2012, INT J DEV SUSTAIN, V1, P268
   Kantamaturapoj K., 2013, INT J DEV SUSTAINABI, V2, P270
   KOMIN S, 1991, PSYCHOL THAI PEOPLE
   Krystallis A, 2005, BRIT FOOD J, V107, P320, DOI 10.1108/00070700510596901
   Lea E, 2005, BRIT FOOD J, V107, P855, DOI 10.1108/00070700510629797
   Lobb AE, 2007, FOOD QUAL PREFER, V18, P384, DOI 10.1016/j.foodqual.2006.04.004
   MacKenzie D., 1991, CONSUMER POLICY REV, V1, P68
   Marian L, 2014, FOOD QUAL PREFER, V37, P52, DOI 10.1016/j.foodqual.2014.05.001
   Mohiyeddini C, 2009, PSYCHOL SPORT EXERC, V10, P226, DOI 10.1016/j.psychsport.2008.08.005
   Naspetti S, 2009, J FOOD PROD MARK, V15, P249, DOI 10.1080/10454440902908019
   Noblet C. L., 2015, HDB RES SUSTAINABLE, P300
   Nocella G, 2012, PSYCHOL MARKET, V29, P850, DOI 10.1002/mar.20569
   Nunnally JC., 1978, PSYCHOMETRIC METHODS, V2nd ed
   Padel S, 2005, BRIT FOOD J, V107, P606, DOI 10.1108/00070700510611002
   Peattie K, 1995, ENV MARKETING MANAGE
   Pivato S, 2008, BUS ETHICS, V17, P3, DOI 10.1111/j.1467-8608.2008.00515.x
   Rhodes RE, 2003, BRIT J SOC PSYCHOL, V42, P129, DOI 10.1348/014466603763276162
   Rivis A, 2003, CURR PSYCHOL, V22, P218, DOI 10.1007/s12144-003-1018-2
   Roitner-Schobesberger B, 2008, FOOD POLICY, V33, P112, DOI 10.1016/j.foodpol.2007.09.004
   Rousseau DM, 1998, ACAD MANAGE REV, V23, P393, DOI 10.5465/AMR.1998.926617
   Saba A, 2003, FOOD QUAL PREFER, V14, P637, DOI 10.1016/S0950-3293(02)00188-X
   Sangkumchaliang P, 2012, INT FOOD AGRIBUS MAN, V15, P87
   Sassatelli R., 2001, EUROPEAN SOC, V3, P213, DOI DOI 10.1080/146166901200543339
   Schleenbecker R, 2013, APPETITE, V71, P420, DOI 10.1016/j.appet.2013.08.020
   Schlegelmilch B. B., 1996, EUR J MARKETING, V30, P35, DOI DOI 10.1108/03090569610118740
   Schneider F., 2009, ETH FUT BIOSC FOOD H
   SHAPIRO DL, 1992, NEGOTIATION J, V8, P365, DOI 10.1111/j.1571-9979.1992.tb00679.x
   Sheeran P., 2002, EUR REV SOC PSYCHOL, V12, P1, DOI DOI 10.1080/14792772143000003
   Singh J, 2000, J ACAD MARKET SCI, V28, P150, DOI 10.1177/0092070300281014
   Sirieix L, 2011, INT J CONSUM STUD, V35, P670, DOI 10.1111/j.1470-6431.2010.00960.x
   Sniehotta FF, 2005, PSYCHOL HEALTH, V20, P143, DOI 10.1080/08870440512331317670
   Tarkiainen A, 2005, BRIT FOOD J, V107, P808, DOI 10.1108/00070700510629760
   Thogersen J, 2002, PSYCHOL MARKET, V19, P881, DOI 10.1002/mar.10042
   ThOgersen J., 2009, TRADITIONAL FOOD PRO, V1, P173
   Thogersen J., 2005, ENV INFORM CONSUMER, P51
   Thogersen J., 2000, J CONSUM POLICY, V23, P285, DOI [DOI 10.1023/A:1007122319675, 10.1023/A:1007122319675]
   Thogersen J, 2015, INT MARKET REV, V32, P389, DOI 10.1108/IMR-06-2013-0123
   Thogersen J, 2012, J MARKET MANAG-UK, V28, P313, DOI 10.1080/0267257X.2012.658834
   Thogersen J, 2011, AM BEHAV SCI, V55, P1052, DOI 10.1177/0002764211407903
   Thogersen J, 2010, EUR J MARKETING, V44, P1787, DOI 10.1108/03090561011079882
   Thogersen J, 2010, J MACROMARKETING, V30, P171, DOI 10.1177/0276146710361926
   van Herpen E, 2012, MARKET LETT, V23, P293, DOI 10.1007/s11002-011-9154-1
   Vermeir I, 2006, J AGR ENVIRON ETHIC, V19, P169, DOI 10.1007/s10806-005-5485-3
   Vieira LM, 2013, BRIT FOOD J, V115, P1454, DOI 10.1108/BFJ-06-2011-0160
   Webb TL, 2006, PSYCHOL BULL, V132, P249, DOI 10.1037/0033-2909.132.2.249
   Willer H., 2012, WORLD ORGANIC AGR ST
   Yin SJ, 2010, J SCI FOOD AGR, V90, P1361, DOI 10.1002/jsfa.3936
   Zhou YF, 2013, J CONSUM MARK, V30, P335, DOI 10.1108/JCM-02-2013-0482
NR 93
TC 135
Z9 138
U1 37
U2 228
PU SPRINGER
PI DORDRECHT
PA VAN GODEWIJCKSTRAAT 30, 3311 GZ DORDRECHT, NETHERLANDS
SN 0167-4544
EI 1573-0697
J9 J BUS ETHICS
JI J. Bus. Ethics
PD JAN
PY 2017
VL 140
IS 2
BP 323
EP 337
DI 10.1007/s10551-015-2690-5
PG 15
WC Business; Ethics
SC Business & Economics; Social Sciences - Other Topics
GA EK2LE
UT WOS:000393758000008
DA 2021-02-01
ER

PT J
AU Peric, N
   Nikcevic, AV
   Vujic, N
AF Peric, Nenad
   Nikcevic, Andrijana Vasic
   Vujic, Nenad
TI CONSUMERS ATTITUDES ON ORGANIC FOOD IN SERBIA AND CROATIA: A COMPARATIVE
   ANALYSIS
SO EKONOMIKA POLJOPRIVREDA-ECONOMICS OF AGRICULTURE
LA English
DT Article
DE organic food consumption; consumer's attitude; decision making process
AB The aim of this study was to investigate the association between socio-demographic variable and attitudes of respondents from Serbia and Croatia towards organic food. Consumers around the world have a positive attitude towards organic food without particular differences between various socio-demographic variables. However, the level of organic food consumption is low - organic farming covers 1% of agricultural land. High price and low income of respondents represent the basic limiting factors. The economic factor is especially important for the markets of Serbia and Croatia. Also, a lack of information and trust in the organic production and organic certificates constitute part of the decision in purchase. Therefore, manufactures of organic products needs marketing activities to build a recognizable brand and develop trust among consumers. Also, consumers have shown a high degree of self-awareness in making decisions about the purchase of organic products, which makes brand communication at the point of sale very important.
C1 [Peric, Nenad; Nikcevic, Andrijana Vasic] Metropolitan Univ, Tadeusa Koscuska St 63, Belgrade 11000, Serbia.
   [Vujic, Nenad] Econ Inst, Kralja Milana St 16, Belgrade, Serbia.
RP Peric, N (corresponding author), Metropolitan Univ, Tadeusa Koscuska St 63, Belgrade 11000, Serbia.
EM nenad.peric@metropolitan.ac.rs; andrijana.vasic@metropolitan.ac.rs;
   nenadvujicvuja@open.telekom.rs
CR Aarset B., 2004, British Food Journal, V106, P93, DOI 10.1108/00070700410516784
   Aryal K. P., 2009, J AGR ENV, V10, P15, DOI DOI 10.3126/AEJ.V10I0.2126
   Brcic-Stipcevic, 2011, TRZISTE, VXXIII, P189
   Brcic-Stipcevic V, 2011, 5TH INTERNATIONAL SCIENTIFIC CONFERENCE ENTREPRENEURSHIP AND MACROECONOMIC MANAGEMENT: REFLECTIONS ON THE WORLD IN TURMOIL, VOL 2, P1376
   Cooley R., 2012, NEW ENGLAND TREE FRU
   Gifford K., 2010, INT J CONSUM STUD, V34, P619
   Golijanin J., 2016, AGROECONOMIC, V45, P73
   Heinze K., 2016, ORGANIC MARKET INFO
   Ilic I., 2016, EKOMONIKA, V62, P167
   Jensen KO, 2011, NJAS-WAGEN J LIFE SC, V58, P79, DOI 10.1016/j.njas.2011.01.005
   Kalentic M., 2015, ORGANSKA POLJOPRIVRE
   Kranjac M, 2017, EKON POLJOPR, V64, P497
   Lockie S, 2006, ORGANIC AGRICULTURE: A GLOBAL PERSPECTIVE, P245, DOI 10.1079/9781845931698.0245
   March U., 2013, ORGANSKA POLJOPRIVRE
   Mirecki N., 2011, PRIRUCNIK ORGANSKU P
   Mitic S., 2012, MARKETING, V43, P205
   Renko S, 2009, EKON PREGL, V60, P369
   Roitner-Schobesberger B, 2008, FOOD POLICY, V33, P112, DOI 10.1016/j.foodpol.2007.09.004
   Shafie F. A., 2009, PROCEDIA SOC BEHAV S, V49, P360
   Simic I., 2016, ORGANIC AGR SERBIA G
   Vehapi S., 2016, AGROECONOMIC CONSUME, P871
   Vehapi S., 2015, EKONOMSKE TEME, V53, P105
   Vlahovi B., 2016, AGROEKONOMIKA, V45, P33
   Vlahovic B., 2011, BULLETIN, V18, P45
   Willer H., 2013, WORLD ORGANIC AGR ST
   Willer H., 2014, WORLD ORGANIC AGR ST
   Willer H., 2017, WORLD ORGANIC AGR ST
   WILLER H., 2015, WORLD ORGANIC AGR ST
   Zakowska-Biemans S, 2011, BRIT FOOD J, V113, P122, DOI 10.1108/00070701111097385
NR 29
TC 2
Z9 2
U1 0
U2 3
PU BALKAN SCIENTIFIC ASSOC AGRARIAN ECONOMISTS
PI BELGRADE
PA VOLGINA 15, PO BOX 93, BELGRADE, 11060, SERBIA
SN 0352-3462
J9 EKON POLJOPR
JI Ekon. Poljopr.
PY 2017
VL 64
IS 3
BP 1049
EP 1064
PG 16
WC Agricultural Economics & Policy
SC Agriculture
GA FW1HQ
UT WOS:000425048400012
OA DOAJ Gold
DA 2021-02-01
ER

PT J
AU Thorsoe, MH
   Christensen, T
   Povlsen, KK
AF Thorsoe, Martin Hvarregaard
   Christensen, Tove
   Povlsen, Karen Klitgaard
TI "'Organics' are good, but we don't know exactly what the term means!"
   Trust and Knowledge in Organic Consumption
SO FOOD CULTURE & SOCIETY
LA English
DT Article
DE trust; credibility; knowledge; alternative food networks (AFN);
   organics; consumption
ID WILLINGNESS-TO-PAY; FOOD SAFETY; CONSUMERS; AGRICULTURE; INFORMATION;
   ENVIRONMENT; PREFERENCE; ASSURANCE; QUALITY; DENMARK
AB This article explores consumer trust in organics and investigates the relationship between credibility, trust, and knowledge in a mixed-method study incorporating a survey, a focus group, and individual interviews. Danish consumers show a high level of systemic trust in the organic label, which can be trumped by personal trust. Consumers wanting to know more about organics are mainly those who already know a lot, while others show a deliberate lack of knowledge. Furthermore, it is argued that knowledge does not lead to trust-trust replaces knowledge, and consumers largely seek confirmation of their views when they have already made up their minds about organics.
C1 [Thorsoe, Martin Hvarregaard; Povlsen, Karen Klitgaard] Aarhus Univ, Aarhus, Denmark.
   [Christensen, Tove] Univ Copenhagen, Copenhagen, Denmark.
RP Thorsoe, MH (corresponding author), Aarhus Univ, Aarhus, Denmark.
FU MultiTrust project, Organic Research, Development and Demonstration
   program - Danish AgriFish Agency, an agency of the Danish Ministry of
   Food, Agriculture and Fisheries [3405-10-OP-00140]
FX This work was supported by the MultiTrust project, part of the Organic
   Research, Development and Demonstration program, which is funded by the
   Danish AgriFish Agency, an agency of the Danish Ministry of Food,
   Agriculture and Fisheries, under grant number 3405-10-OP-00140.
CR Aarset B., 2004, British Food Journal, V106, P93, DOI 10.1108/00070700410516784
   Aertsens J, 2009, BRIT FOOD J, V111, P1140, DOI 10.1108/00070700910992961
   Akaichi F, 2012, CAN J AGR ECON, V60, P469, DOI 10.1111/j.1744-7976.2012.01254.x
   Andersen A. H., 2011, OKOLOGISKE FODEVARER, P79
   Berg L, 2005, EUR SOC, V7, P103, DOI 10.1080/1461669042000327045
   Berg L, 2004, APPETITE, V42, P21, DOI 10.1016/S0195-6663(03)00112-0
   Bildtgard T, 2008, SOC SCI INFORM, V47, P99, DOI 10.1177/0539018407085751
   Bjornskov C, 2013, PUBLIC CHOICE, V157, P269, DOI 10.1007/s11127-012-9944-x
   Brinkmann S., 2008, INTERVIEWS LEARNING
   Cahill S, 2010, BRIT FOOD J, V112, P710, DOI 10.1108/00070701011058244
   Christensen T., 2011, OKOLOGISKE FODEVARER, P49
   Christensen T., 2014, 20143 IFRO U COP
   Cook G, 2009, TEXT TALK, V29, P151, DOI 10.1515/TEXT.2009.007
   Corbin J.M., 1998, BASICS QUALITATIVE R
   Creswell J.W., 2013, RES DESIGN QUALITATI
   DAFC, 2013, DAN AR GOOD BUYING O
   Daugbjerg C, 2014, J ENVIRON POL PLAN, V16, P559, DOI 10.1080/1523908X.2013.879038
   Daugbjerg C, 2010, J ENVIRON POL PLAN, V12, P141, DOI 10.1080/15239081003719201
   Denver S., 2010, DOCUMENTATION CHOICE
   Douglas Mary, 1996, THOUGHT STYLES CRITI
   DST, 2015, STAT DENM
   DuPuis EM, 2009, AGR HUM VALUES, V26, P43, DOI 10.1007/s10460-008-9180-7
   EC, 2014, ACT PLAN FUT ORG PRO
   Eden S, 2008, J RURAL STUD, V24, P1, DOI 10.1016/j.jrurstud.2007.06.001
   Geertz C., 1973, INTERPRETATION CULTU
   Giddens A., 1990, CONSEQUENCES MODERNI
   Halkier B, 2012, CONSUMPTION CHALLENG
   Halkier B., 2008, FOKUSGRUPPER
   Hardin R, 1999, J VALUE INQUIRY, V33, P429, DOI 10.1023/A:1004490515190
   Hjelmar U, 2011, APPETITE, V56, P336, DOI 10.1016/j.appet.2010.12.019
   Hoff-Clausen E., 2008, ONLINE ETHOS WEBRETO
   Hughner RS., 2007, J CONSUM BEHAV, V6, P94, DOI [10.1002/cb.210, DOI 10.1002/CB.210]
   Janssen M, 2012, FOOD QUAL PREFER, V25, P9, DOI 10.1016/j.foodqual.2011.12.004
   Jensen K.O.D., 2008, UDVIKLING VAEKST INT, P91
   Kjaernes U, 2007, TRUST IN FOOD: A COMPARATIVE AND INSTITUTIONAL ANALYSIS, P1, DOI 10.1057/9780230627611
   Kjaernes U, 2006, J RISK RES, V9, P911, DOI 10.1080/13669870601065577
   Krotz Friedrich, 2007, MEDIATISIERUNG FALLS
   Lazarsfeld P. F., 1944, PEOPLES CHOICE VOTER
   Leeuwis C., 2007, COMMUNICATION RURAL
   Lindhjem H, 2011, INT REV ENVIRON RESO, V5, P309, DOI 10.1561/101.00000045
   Lockie S, 2006, AGR HUM VALUES, V23, P313, DOI 10.1007/s10460-006-9007-3
   Luhmann N., 1979, TRUST POWER
   Lund TB, 2013, SOCIOL RURALIS, V53, P454, DOI 10.1111/soru.12022
   Lundby K., 2009, MEDIATIZATION CONCEP
   McEachern M. G., 2002, INT J CONSUM STUD, V26, P85, DOI DOI 10.1046/J.1470-6431.2002.00199.X
   McEachern MG, 2008, INT J CONSUM STUD, V32, P414, DOI 10.1111/j.1470-6431.2008.00712.x
   Meijboom FLB, 2006, J AGR ENVIRON ETHIC, V19, P427, DOI 10.1007/s10806-006-9000-2
   Meyer SB, 2012, FOOD POLICY, V37, P634, DOI 10.1016/j.foodpol.2012.07.005
   Misztal Barbara A., 1996, TRUST MODERN SOC SEA
   Mollering G, 2001, SOCIOLOGY, V35, P403, DOI 10.1177/S0038038501000190
   Mollering Guido, 2006, TRUST REASON ROUTINE
   Morgan D., 1997, FOCUS GROUPS QUALITA
   Naspetti S, 2009, J FOOD PROD MARK, V15, P249, DOI 10.1080/10454440902908019
   Nilsson H, 2004, J CLEAN PROD, V12, P517, DOI 10.1016/S0959-6526(03)00114-8
   Poppe C., 2003, 5 SIFO
   Povlsen K. K., 2010, OPLEVEDE VIRKELIGHED, P129
   Povlsen KK, 2016, CRIT FOOD STUD, P129
   Putnam R.D., 2000, BOWLING ALONE COLLAP
   Reilly J, 2006, FRONT NUTR SCI, P201, DOI 10.1079/9780851990323.0201
   Renting H, 2003, ENVIRON PLANN A, V35, P393, DOI 10.1068/a3510
   Richards C, 2011, FOOD CULT SOC, V14, P29, DOI 10.2752/175174411X12810842291146
   Rittenhofer I, 2015, ECOL SOC, V20, DOI 10.5751/ES-07169-200106
   Rousseau DM, 1998, ACAD MANAGE REV, V23, P393, DOI 10.5465/AMR.1998.926617
   Simmel G, 1991, PHILOS MONEY
   Smed S., 2013, Journal of Agricultural Science (Toronto), V5, P91
   Sonderskov KM, 2011, AGR HUM VALUES, V28, P507, DOI 10.1007/s10460-010-9295-5
   Sztompka P, 1999, TRUST SOCIOLOGICAL T, P1999
   Thorsoe M, 2016, SOCIOL RURALIS, V56, P157, DOI 10.1111/soru.12082
   Thorsoe MH, 2015, J AGR ENVIRON ETHIC, V28, P767, DOI 10.1007/s10806-015-9559-6
   Torjusen H., 2004, 42004 SIFO
   Tulloch J., 2003, RISK EVERYDAY LIFE
   Verbeke W, 2005, EUR REV AGRIC ECON, V32, P347, DOI 10.1093/eurrag/jbi017
   Wier M., 2005, PERCEPTIONS VA UNPUB
   Yiridoe EK, 2005, RENEW AGR FOOD SYST, V20, P193, DOI 10.1079/RAF2005113
   Zagata L, 2012, SOCIOL RURALIS, V52, P470, DOI 10.1111/j.1467-9523.2012.00574.x
NR 75
TC 3
Z9 3
U1 2
U2 39
PU ROUTLEDGE JOURNALS, TAYLOR & FRANCIS LTD
PI ABINGDON
PA 2-4 PARK SQUARE, MILTON PARK, ABINGDON OX14 4RN, OXON, ENGLAND
SN 1552-8014
EI 1751-7443
J9 FOOD CULT SOC
JI Food Cult. Soc.
PD DEC
PY 2016
VL 19
IS 4
BP 681
EP 704
DI 10.1080/15528014.2016.1243767
PG 24
WC Sociology
SC Sociology
GA EB4VF
UT WOS:000387371200004
DA 2021-02-01
ER

PT J
AU Bryla, P
AF Bryla, Pawel
TI Organic food consumption in Poland: Motives and barriers
SO APPETITE
LA English
DT Article
DE Organic food consumption; Organic food characteristics; Organic food
   marketing; Perceived authenticity; Poland
ID PURCHASE INTENTIONS; CONSUMERS PERCEPTIONS; PRODUCT; DETERMINANTS;
   MARKET; PREFERENCES; ATTITUDES; QUALITY; BELIEFS; SYSTEMS
AB This paper aims to investigate selected aspects of organic food consumption in Poland. We conducted a survey in a representative sample of 1000 consumers. Polish consumers are convinced that organic food is more expensive, healthier, more environmentally friendly, more tasty and more authentic than conventional food. They believe its arouses more trust, has a better quality, is subject to more strict controls, and is produced in a more traditional way. According to Polish consumers, the most important characteristics of organic food are healthiness and high quality. The perceived authenticity of organic food depends on its natural taste, product quality, labelling, in particular having a European quality sign, as well as the retailer type and a separate exposition place in the points of purchase (merchandising). The critical barrier to the development of the organic food market in Poland is the high price, followed by an insufficient consumer awareness, low availability of organic products, short expiry dates and low visibility in the shop. The principal motives of organic food selection in Poland include: healthiness, ecological character of the product, food safety considerations, superior taste, and quality assurance. We identified the motives for and barriers to organic food consumption in Poland. (C) 2016 Elsevier Ltd. All rights reserved.
C1 [Bryla, Pawel] Univ Lodz, Dept Int Mkt & Retailing, Narutowicza 59a, PL-90131 Lodz, Poland.
RP Bryla, P (corresponding author), Univ Lodz, Dept Int Mkt & Retailing, Narutowicza 59a, PL-90131 Lodz, Poland.
EM pbryla@uni.lodz.pl
RI Bryla, Pawel/B-8262-2013
OI Bryla, Pawel/0000-0003-1535-5659
FU Polish Ministry of Science and Higher EducationMinistry of Science and
   Higher Education, Poland [IP 2011 004371]; National Science
   CentreNational Science Center, PolandNational Science Centre, Poland
   [2015/17/B/HS4/00253]
FX Our research study was funded by the Polish Ministry of Science and
   Higher Education within an Iuventus Plus research grant no. IP 2011
   004371 and the National Science Centre within an Opus research grant no.
   2015/17/B/HS4/00253.
CR Achilleas K, 2008, BRIT FOOD J, V110, P829, DOI 10.1108/00070700810893359
   [Anonymous], 2012, SEG MED DICT
   Bartels J, 2010, FOOD QUAL PREFER, V21, P347, DOI 10.1016/j.foodqual.2009.08.016
   Bratanova B, 2015, APPETITE, V91, P137, DOI 10.1016/j.appet.2015.04.006
   Bravo CP, 2013, FOOD QUAL PREFER, V28, P60, DOI 10.1016/j.foodqual.2012.08.010
   Bryla P., 2014, MARKETING 25 LECIU G, P203
   Bryla P., 2015, MARKETING REGIONALNY
   Bryla P, 2015, APPETITE, V91, P302, DOI 10.1016/j.appet.2015.04.056
   Bryla P, 2015, PROBL EKOROZW, V10, P79
   Bryla P, 2013, ROCZ OCHR SR, V15, P2899
   Bryla P, 2012, BRIT FOOD J, V114, P1196, DOI 10.1108/00070701211252129
   Brzezinska M., 2012, ZESZYTY NAUKOWE UNIW, V711, P211
   Central Statistical Office, 2013, STAT YB REP POL
   Chen MF, 2007, FOOD QUAL PREFER, V18, P1008, DOI 10.1016/j.foodqual.2007.04.004
   Cichocka I, 2009, ZYWN-NAUK TECHNOL JA, V16, P107
   Costanigro M, 2014, FOOD QUAL PREFER, V31, P94, DOI 10.1016/j.foodqual.2013.08.008
   Data & Trends: European Food and Drink Industry, 2014, DAT TRENDS EUR FOOD
   Dimitri C, 2012, BRIT FOOD J, V114, P1157, DOI 10.1108/00070701211252101
   Domanski T., 2013, MARKETING PRODUKTOW
   Domanski T, 2012, BRIT FOOD J, V114, P618, DOI 10.1108/00070701211229927
   Dziedzic S., 2009, BADANIE ROZWOJU RYNK
   Fotopoulos C., 2002, BRIT FOOD J, V104, P233, DOI DOI 10.1108/00070700210425697
   Goetzke B, 2014, APPETITE, V77, P94, DOI 10.1016/j.appet.2014.02.012
   Gottschalk I, 2013, INT J CONSUM STUD, V37, P136, DOI 10.1111/j.1470-6431.2012.01101.x
   Gracia A, 2010, 119 EAAE SEM SUST FO
   Grolleau G., 2010, INRA SCI SOCIALES, V4
   Grzybowska-Brzezhiska M., 2013, ZESZYTY NAUKOWE UNIW, V30, P47
   Gutkowska K., 2009, BADANIE ROZWOJU RYNK
   Hasselbach J., 2013, INT FOOD MARK RES S, P43
   Henryks J., 2013, INT FOOD MARK RES S, V2, P3
   Hjelmar U, 2011, APPETITE, V56, P336, DOI 10.1016/j.appet.2010.12.019
   Hsu CL, 2014, FOOD QUAL PREFER, V35, P6, DOI 10.1016/j.foodqual.2014.01.005
   Huber M, 2012, J SCI FOOD AGR, V92, P2766, DOI 10.1002/jsfa.5563
   Hughner RS., 2007, J CONSUM BEHAV, V6, P94, DOI [10.1002/cb.210, DOI 10.1002/CB.210]
   Janssen M, 2012, FOOD QUAL PREFER, V25, P9, DOI 10.1016/j.foodqual.2011.12.004
   Kahl J, 2012, J SCI FOOD AGR, V92, P2760, DOI 10.1002/jsfa.5640
   Kowalczuk-Vasilev E., 2011, PROBLEMY HIGIENY EPI, V92, P960
   Krajewski K., 2006, PRZEMYSL SPOZYWCZY, V12, P6
   La Vie Claire, 2014, DOSS DINF
   Lee HJ, 2015, FOOD QUAL PREFER, V39, P259, DOI 10.1016/j.foodqual.2014.06.002
   Lee WCJ, 2013, FOOD QUAL PREFER, V29, P33, DOI 10.1016/j.foodqual.2013.01.010
   Lemanowicz M, 2013, ECON SCI RURAL DEV, P141
   Luczka-Bakula W., 2007, RYNEK ZYWNOSCI EKOLO
   Marian L, 2014, FOOD QUAL PREFER, V37, P52, DOI 10.1016/j.foodqual.2014.05.001
   Marian L, 2013, FOOD QUAL PREFER, V29, P106, DOI 10.1016/j.foodqual.2013.03.001
   Mazurek-Lopacinska K., 2010, ZESZYTY NAUKOWE UNIW, V153, P109
   Mithaelidou N., 2008, INT J CONSUM STUD, V32, P163
   Motowidlak U., 2007, EKONOMICZNE PROBLEM
   Nie C, 2011, APPETITE, V57, P28, DOI 10.1016/j.appet.2011.03.012
   Oates L, 2012, J SCI FOOD AGR, V92, P2782, DOI 10.1002/jsfa.5664
   Pilarczyk B., 2010, MARKETING EKOLOGICZN
   Schifferstein HNJ, 1998, FOOD QUAL PREFER, V9, P119, DOI 10.1016/S0950-3293(97)00044-X
   Schleenbecker R, 2013, APPETITE, V71, P420, DOI 10.1016/j.appet.2013.08.020
   Seyfang G, 2008, LOCAL ENVIRON, V13, P187, DOI 10.1080/13549830701669112
   Smed S., 2013, 134 EAAE SEM PAR 21
   Stolz H, 2011, FOOD QUAL PREFER, V22, P772, DOI 10.1016/j.foodqual.2011.06.011
   Tavella E, 2012, INT FOOD AGRIBUS MAN, V15, P47
   Tobin R, 2011, J SCI FOOD AGR, V91, P2126, DOI 10.1002/jsfa.4503
   Truong TT, 2012, BRIT FOOD J, V114, P529, DOI 10.1108/00070701211219540
   van der Meulen H., 2007, ANTHR FOOD S, pS2
   Witczak J., 2009, BADANIE ROZWOJU RYNK
   Yadav R, 2016, APPETITE, V96, P122, DOI 10.1016/j.appet.2015.09.017
   Yin SJ, 2010, J SCI FOOD AGR, V90, P1361, DOI 10.1002/jsfa.3936
   Zagata L, 2012, APPETITE, V59, P81, DOI 10.1016/j.appet.2012.03.023
   Zakowska-Biemans S, 2011, BRIT FOOD J, V113, P122, DOI 10.1108/00070701111097385
   Zalecka A, 2014, J SCI FOOD AGR, V94, P2600, DOI 10.1002/jsfa.6578
   Zander K, 2013, APPETITE, V62, P133, DOI 10.1016/j.appet.2012.11.015
   Zander K, 2010, FOOD QUAL PREFER, V21, P495, DOI 10.1016/j.foodqual.2010.01.006
NR 68
TC 85
Z9 85
U1 3
U2 80
PU ACADEMIC PRESS LTD- ELSEVIER SCIENCE LTD
PI LONDON
PA 24-28 OVAL RD, LONDON NW1 7DX, ENGLAND
SN 0195-6663
EI 1095-8304
J9 APPETITE
JI Appetite
PD OCT 1
PY 2016
VL 105
BP 737
EP 746
DI 10.1016/j.appet.2016.07.012
PG 10
WC Behavioral Sciences; Nutrition & Dietetics
SC Behavioral Sciences; Nutrition & Dietetics
GA DU6SQ
UT WOS:000382345300088
PM 27417333
DA 2021-02-01
ER

PT J
AU Bonn, MA
   Cronin, JJ
   Cho, MH
AF Bonn, Mark A.
   Cronin, J. Joseph, Jr.
   Cho, Meehee
TI Do Environmental Sustainable Practices of Organic Wine Suppliers Affect
   Consumers' Behavioral Intentions? The Moderating Role of Trust
SO CORNELL HOSPITALITY QUARTERLY
LA English
DT Article
DE sustainable supply chain practices; organic wine; trust; behavioral
   intentions
ID CORPORATE SOCIAL-RESPONSIBILITY; PERCEIVED VALUE; FAIR TRADE; GREEN;
   CHAIN; ATTITUDES; PRODUCTS; IMPACT; PAY; DETERMINANTS
AB Growing consumer interest in sustainable products and an increased emphasis on supply chain relationships within the organic wine industry necessitate a more in-depth understanding of the effects of consumer perceptions about the sustainable practices of organic wine producers and retailers (suppliers). This study focuses on consumer perceptions about sustainable practices used by organic wine suppliers along with consumer attitudes pertaining to organic wine attributes. Results suggest that consumer perceptions of sustainable practices by wine producers affect the outcomes of consumers' decision making relative to organic wine. In addition, this study found that consumer attitudes about organic wine attributes related to the environment, health, and price had significant effects upon behavioral intentions. The moderating effects of trust on these perceptions are also considered. Findings indicate consumers that trust wine retailers are more likely to engage in positive outcomes. Numerous implications regarding organic wine supply chain management and future research are identified.
C1 [Bonn, Mark A.] Florida State Univ, Dedman Sch Hosp, Coll Business, Serv Management, Tallahassee, FL 32306 USA.
   [Cronin, J. Joseph, Jr.] Florida State Univ, Coll Business, Dept Mkt, Serv Innovat, Tallahassee, FL 32306 USA.
   [Cho, Meehee] Florida State Univ, Coll Business, Dedman Sch Hosp, Tallahassee, FL 32306 USA.
RP Cho, MH (corresponding author), Florida State Univ, Dedman Sch Hosp, 288 Champ Way,UCB 4100, Tallahassee, FL 32306 USA.
EM mbonn@fsu.edu; jcronin@cob.fsu.edu; mcho3@fsu.edu
CR ABUKHADER SM, 2004, INT J LOGIST-RES APP, V7, P137
   Adamsen J. M., 2007, P ANZMAC C 3RS REP R
   ANDERSON JC, 1988, PSYCHOL BULL, V103, P411, DOI 10.1037/0033-2909.103.3.411
   [Anonymous], 2012, BK WINE MAGAZINE
   [Anonymous], 2009, ENV LEADER      0622
   ASCH SE, 1946, J ABNORM SOC PSYCH, V41, P258, DOI 10.1037/h0055756
   Auger P, 2003, J BUS ETHICS, V42, P281, DOI 10.1023/A:1022212816261
   Barber N., 2009, INT J WINE RES, V1, P59, DOI DOI 10.2147/IJWR.S4649
   Barber N., 2013, CORNELL HOSP Q, V55, P100
   Barber N, 2012, J CONSUM MARK, V29, P280, DOI 10.1108/07363761211237353
   Barber N, 2012, INT J HOSP TOUR ADM, V13, P26, DOI 10.1080/15256480.2012.640183
   Barber N, 2010, INT J WINE BUS RES, V22, P423, DOI 10.1108/17511061011092447
   Barber N, 2010, J TRAVEL TOUR MARK, V27, P146, DOI 10.1080/10548400903579746
   Bazoche P., 2008, 12 C EUR ASS AGR EC
   Belz F.-M., 2006, BUSINESS STRATEGY EN, V15, P139, DOI DOI 10.1002/BSE.529
   BERGER IE, 1995, J PUBLIC POLICY MARK, V14, P205, DOI 10.1177/074391569501400203
   Bernard J. C., 2006, Agricultural and Resource Economics Review, V35, P374
   Berry L.L., 1995, J ACAD MARKET SCI, V23, DOI [DOI 10.1177/009207039502300402, 10.1177/009207039502300402]
   Bhaskaran S, 2006, BRIT FOOD J, V108, P677, DOI 10.1108/00070700610682355
   Bredahl L., 2001, J CONSUMER POLICY, V24, P23, DOI DOI 10.1023/A:1010950406128
   Bussewitz C., 2013, GRAPE PRICES EXPECTE
   Castaldo S, 2009, J BUS ETHICS, V84, P1, DOI 10.1007/s10551-008-9669-4
   Chard C., 2013, Journal of Management and Sustainability, V3, P45
   Chaudhuri A, 2001, J MARKETING, V65, P81, DOI 10.1509/jmkg.65.2.81.18255
   Chen YS, 2012, MANAGE DECIS, V50, P502, DOI 10.1108/00251741211216250
   Chen YS, 2010, J BUS ETHICS, V93, P307, DOI 10.1007/s10551-009-0223-9
   Cheng JH, 2008, SUPPLY CHAIN MANAG, V13, P283, DOI 10.1108/13598540810882170
   Cicia G., 2002, British Food Journal, V104, P200, DOI 10.1108/00070700210425660
   Connelly BL, 2011, J ACAD MARKET SCI, V39, P86, DOI 10.1007/s11747-010-0199-0
   COSTANZA R, 1991, ECOLOGICAL ECONOMICS : THE SCIENCE AND MANAGEMENT OF SUSTAINABILITY, P1
   Cox David, 2009, Journal of Wine Research, V20, P209, DOI 10.1080/09571260903450963
   Crescimanno M., 2002, British Food Journal, V104, P274, DOI 10.1108/00070700210425714
   D'Souza C., 2007, J TARGETING MEASUREM, V15, P69, DOI [DOI 10.1057/PALGRAVE.JT.5750039, 10.1057/palgrave.jt.5750039]
   DARBY MR, 1973, J LAW ECON, V16, P67, DOI 10.1086/466756
   De Pelsmacker P, 2005, INT MARKET REV, V22, P512, DOI 10.1108/02651330510624363
   Diamantopoulos A, 2003, J BUS RES, V56, P465, DOI 10.1016/S0148-2963(01)00241-7
   Didier T, 2008, INT J CONSUM STUD, V32, P479, DOI 10.1111/j.1470-6431.2008.00714.x
   Doney PM, 1997, J MARKETING, V61, P35, DOI 10.2307/1251829
   Droge C. L., 2000, J BUSINESS LOGISTICS, V21, P23
   Durieu X., 2003, IND ENV, V26, P7
   DWYER FR, 1987, J MARKETING, V51, P11, DOI 10.2307/1251126
   Ellen PS, 2000, J RETAILING, V76, P393, DOI 10.1016/S0022-4359(00)00032-4
   EMILIANI M, 2000, SUPPLY CHAIN MANAG, V5, P66, DOI DOI 10.1108/13598540010319975
   Fam KS, 2004, TOURISM MANAGE, V25, P195, DOI 10.1016/S0261-5177(03)00084-0
   Finucane ML, 2000, J BEHAV DECIS MAKING, V13, P1, DOI 10.1002/(SICI)1099-0771(200001/03)13:1<1::AID-BDM333>3.0.CO;2-S
   Fiske Susan T., 1986, HDB MOTIVATION COGNI, V1, P167
   Food Marketing Institute, 2001, ORG SHOPP MAY NOT BE
   Forbes SL, 2009, J CLEAN PROD, V17, P1195, DOI 10.1016/j.jclepro.2009.04.008
   FORNELL C, 1981, J MARKETING RES, V18, P39, DOI 10.2307/3151312
   Fotopoulos C, 2003, FOOD QUAL PREFER, V14, P549, DOI 10.1016/S0950-3293(02)00130-1
   Fotopoulos C., 2002, British Food Journal, V104, P730, DOI 10.1108/00070700210443110
   Gabzdylova B, 2009, J CLEAN PROD, V17, P992, DOI 10.1016/j.jclepro.2009.02.015
   GANESAN S, 1994, J MARKETING, V58, P1, DOI 10.2307/1252265
   Ganesan S, 2009, J RETAILING, V85, P84, DOI 10.1016/j.jretai.2008.12.001
   Garbarino E, 1999, J MARKETING, V63, P70, DOI 10.2307/1251946
   Gil J.M., 2000, INT FOOD AGRIBUS MAN, V3, P207, DOI DOI 10.1016/S1096-7508(01)00040-4
   Gleim MR, 2013, J RETAILING, V89, P44, DOI 10.1016/j.jretai.2012.10.001
   Godelnik R., 2012, TRIPLE PUNDIT PEOPLE
   Green K., 1996, BUS STRAT ENV, V5, P188, DOI [3.0.CO;2-P, DOI 10.1002/(SICI)1099-0836(199609)5:3<188::AID-BSE60>3.0.CO;2-P]
   Grunert KG, 2002, TRENDS FOOD SCI TECH, V13, P275, DOI 10.1016/S0924-2244(02)00137-1
   GUNDLACH GT, 1995, J MARKETING, V59, P78, DOI 10.2307/1252016
   Hair J., 2006, MULTIVARIATE DATA AN, V6th ed
   Hall J, 2000, J CLEAN PROD, V8, P455, DOI DOI 10.1016/S0959-6526(00)00013-5
   Han H, 2011, INT J HOSP MANAG, V30, P345, DOI 10.1016/j.ijhm.2010.07.008
   Han H, 2009, INT J HOSP MANAG, V28, P519, DOI 10.1016/j.ijhm.2009.02.004
   Handfield RB, 2002, IND MARKET MANAG, V31, P367, DOI 10.1016/S0019-8501(01)00169-9
   Holden R.K., 1990, THESIS
   Hu HH, 2010, CORNELL HOSP Q, V51, P344, DOI 10.1177/1938965510370564
   Hult G. T. M., 2001, J ACAD MARKET SCI, V39, P1
   Humes E., 2011, FORCE OF NATURE
   JONES P, 2005, MANAGEMENT RES NEWS, V28, P34, DOI DOI 10.1108/01409170510784760
   Kang KH, 2012, INT J HOSP MANAG, V31, P564, DOI 10.1016/j.ijhm.2011.08.001
   KANGUN N, 1991, J PUBLIC POLICY MARK, V10, P47, DOI 10.1177/074391569101000203
   Kiesel K., 2007, J AGR FOOD IND ORG, V5, P1, DOI DOI 10.2202/1542-0485.1152
   King AA, 2001, PROD OPER MANAG, V10, P244, DOI 10.1111/j.1937-5956.2001.tb00373.x
   Klassen RD, 1996, MANAGE SCI, V42, P1199, DOI 10.1287/mnsc.42.8.1199
   Kollmuss A., 2002, ENVIRON EDUC RES, V8, P239, DOI DOI 10.1080/13504620220145401
   Kotler P, 2011, J MARKETING, V75, P132, DOI 10.1509/jmkg.75.4.132
   Lai KH, 2010, CALIF MANAGE REV, V52, P6, DOI 10.1525/cmr.2010.52.2.6
   Laroche M, 2001, J CONSUM MARK, V18, P503, DOI 10.1108/EUM0000000006155
   Lee K., 2005, J HOSP TOUR MANAG, V29, P20, DOI DOI 10.1177/1096348004268195
   Lee N, 2012, CLOTH TEXT RES J, V30, P67, DOI 10.1177/0887302X12446065
   LEWIS JD, 1985, SOC FORCES, V63, P967, DOI 10.2307/2578601
   Lockie S, 2006, AGR HUM VALUES, V23, P313, DOI 10.1007/s10460-006-9007-3
   Lockshin L., 2000, Australian & New Zealand Wine Industry Journal, V15, P17
   Loureiro ML, 2005, ECOL ECON, V53, P129, DOI 10.1016/j.ecolecon.2004.11.002
   Loureiro ML, 2003, FOOD POLICY, V28, P547, DOI 10.1016/j.foodpol.2003.10.004
   Luchs MG, 2010, J MARKETING, V74, P18, DOI 10.1509/jmkg.74.5.18
   Magnusson MK, 2003, APPETITE, V40, P109, DOI 10.1016/S0195-6663(03)00002-3
   Manaktola K., 2007, INT J CONTEMP HOSP M, V19, P364, DOI [DOI 10.1108/09596110710757534, 10.1108/09596110710757534]
   Marshall R.S., 2005, BUSINESS START ENV, V14, P92, DOI DOI 10.1002/BSE.433
   MAYER RC, 1995, ACAD MANAGE REV, V20, P709, DOI 10.2307/258792
   Mentzer J. T., 2001, J BUSINESS LOGISTICS, V22, P1, DOI DOI 10.1002/J.2158-1592.2001.TB00001.X
   MOORMAN C, 1993, J MARKETING, V57, P81, DOI 10.2307/1252059
   MORGAN RM, 1994, J MARKETING, V58, P20, DOI 10.2307/1252308
   Myers R. H., 1990, CLASSICAL MODERN REG, V2
   NEWCOMB MD, 1986, J NERV MENT DIS, V174, P280, DOI 10.1097/00005053-198605000-00004
   Nielsen, 2011, GREEN GAP ENV CASH R
   NISBETT RE, 1977, J PERS SOC PSYCHOL, V35, P250, DOI 10.1037//0022-3514.35.4.250
   Nunnally JC., 1978, PSYCHOMETRIC METHODS, V2nd ed
   Orth U. R., 2002, INT FOOD AGRIBUS MAN, V4, P385, DOI [10.1016/S1096-7508(02)00066-6, DOI 10.1016/S1096-7508(02)00066-6]
   Osterhuis TL, 1997, J MARKETING, V61, P16, DOI 10.2307/1252084
   Padel S, 2005, BRIT FOOD J, V107, P606, DOI 10.1108/00070700510611002
   Peattie K, 1995, ENV MARKETING MANAGE
   Peloza J, 2011, J ACAD MARKET SCI, V39, P117, DOI 10.1007/s11747-010-0213-6
   Perrini F, 2010, BUS STRATEG ENVIRON, V19, P512, DOI 10.1002/bse.660
   Petti L, 2006, P 5 AUSTR C LIF CYCL
   Pickett-Baker J, 2008, J CONSUM MARK, V25, P281, DOI 10.1108/07363760810890516
   Pivato S, 2008, BUS ETHICS, V17, P3, DOI 10.1111/j.1467-8608.2008.00515.x
   Pizam A, 2009, INT J HOSP MANAG, V28, P1, DOI 10.1016/j.ijhm.2008.09.001
   Poulston J, 2011, INT J HOSP MANAG, V30, P184, DOI 10.1016/j.ijhm.2010.04.004
   Quinton S, 2008, INT J WINE BUS RES, V20, P68, DOI 10.1108/17511060810864624
   Rao P, 2005, INT J OPER PROD MAN, V25, P898, DOI 10.1108/01443570510613956
   Remaud H., 2008, THESIS U SIENA ITALY
   Roozen I. T. M., 1998, J INT CONSUMER MARKE, V10, P21, DOI [10.1300/J046v10n03_03, DOI 10.1300/J046V10N03_03]
   Saad L, 2006, AM SEE ENV GETTING W
   Saha M, 2005, BUS SOC REV, V110, P117, DOI 10.1111/j.0045-3609.2005.00007.x
   Sahay BS, 2003, IND MANAGE DATA SYST, V103, P553, DOI 10.1108/02635570310497602
   Sarkis J, 2001, INT J OPER PROD MAN, V21, P666, DOI 10.1108/01443570110390390
   Scott J., 2007, Australian and New Zealand Wine Industry Journal, V22, P42
   Seuring S, 2008, J CLEAN PROD, V16, P1699, DOI 10.1016/j.jclepro.2008.04.020
   Shepherd R, 2005, AMBIO, V34, P352, DOI 10.1639/0044-7447(2005)034[0352:DOCBRT]2.0.CO;2
   Singh J, 2000, J ACAD MARKET SCI, V28, P150, DOI 10.1177/0092070300281014
   Sirdeshmukh D, 2002, J MARKETING, V66, P15, DOI 10.1509/jmkg.66.1.15.18449
   Sirieix L, 2010, P 5 INT AC WIN BUS R
   Sloan P., 2013, SUSTAINABILITY HOSPI
   Smith BG, 2008, PHILOS T R SOC B, V363, P849, DOI 10.1098/rstb.2007.2187
   Smith JB, 1997, J MARKETING, V61, P3, DOI 10.2307/1252186
   Smith NC, 2003, CALIF MANAGE REV, V45, P52, DOI 10.2307/41166188
   Sole D., 2002, STORYTELLING ORG POW
   Srivastava SK, 2007, INT J MANAG REV, V9, P53, DOI 10.1111/j.1468-2370.2007.00202.x
   STERN NZ, 2008, GREENTAILING OTHER R
   Sweeney JC, 2001, J RETAILING, V77, P203, DOI 10.1016/S0022-4359(01)00041-0
   Thorndike EL, 1920, J APPL PSYCHOL, V4, P25, DOI 10.1037/h0071663
   Torgler B., 2008, 221 QUT SCH EC FIN, P1
   Tsakiridou E, 2006, J INT FOOD AGRIBUS M, V18, P23, DOI 10.1300/J047v18n03_03
   U.S. Department of Agriculture, 2009, MARK US ORG FOODS RE
   USDA, 2007, ORG PROD ORG FOOD IN
   van Doorn J, 2011, INT J RES MARK, V28, P167, DOI 10.1016/j.ijresmar.2011.02.005
   Vermeir I, 2006, J AGR ENVIRON ETHIC, V19, P169, DOI 10.1007/s10806-005-5485-3
   Vintage Roots, 1999, MILL WIN LIST
   Wagner T, 2009, J MARKETING, V73, P77, DOI 10.1509/jmkg.73.6.77
   Waldin M., 2004, BIODYNAMIC WINES
   Wandel M, 1997, FOOD QUAL PREFER, V8, P19, DOI 10.1016/S0950-3293(96)00004-3
   Wedel M., 2000, MARKET SEGMENTATION
   Wilson D., 1995, J ACAD MARKET SCI, V23, P335, DOI DOI 10.1177/009207039502300414
   WRAY B, 1994, EUR J MARKETING, V28, P32, DOI DOI 10.1108/03090569410075777
   Wycherley I., 2002, J MARKETING MANAGEME, V18, P673
   Yudelson J, 2009, SUSTAINABLE RETAIL DEVELOPMENT, P1
   ZAND DE, 1972, ADMIN SCI QUART, V17, P229, DOI 10.2307/2393957
   Zeithaml VA, 1996, J MARKETING, V60, P31, DOI 10.2307/1251929
NR 151
TC 41
Z9 42
U1 0
U2 81
PU SAGE PUBLICATIONS INC
PI THOUSAND OAKS
PA 2455 TELLER RD, THOUSAND OAKS, CA 91320 USA
SN 1938-9655
EI 1938-9663
J9 CORNELL HOSP Q
JI Cornell Hosp. Q.
PD FEB
PY 2016
VL 57
IS 1
BP 21
EP 37
DI 10.1177/1938965515576567
PG 17
WC Hospitality, Leisure, Sport & Tourism; Management; Sociology
SC Social Sciences - Other Topics; Business & Economics; Sociology
GA DD8UP
UT WOS:000370202700003
DA 2021-02-01
ER

PT J
AU Yin, SJ
   Chen, M
   Chen, YS
   Xu, YJ
   Zou, ZS
   Wang, YQ
AF Yin, Shijiu
   Chen, Mo
   Chen, Yusheng
   Xu, Yingjun
   Zou, Zongsen
   Wang, Yiqin
TI Consumer trust in organic milk of different brands: the role of Chinese
   organic label
SO BRITISH FOOD JOURNAL
LA English
DT Article
DE Milk; Influencing factor; Consumer trust; Ordered logistic model;
   Organic label
ID WILLINGNESS-TO-PAY; FOOD-CONSUMPTION; PREFERENCES; ATTITUDES;
   DETERMINANTS; CONFIDENCE; KNOWLEDGE; GERMANY; MARKET
AB Purpose - Organic certification system became important means to restore consumer confidence in China. The purpose of this paper is to focus on consumer trust in organic milk of different brands and its influencing factors.
   Design/methodology/approach - The data were collected from 876 randomly selected consumers in Shandong Province, China. And an ordered logistic model was established to analyze influencing factors of consumer trust.
   Findings - Chinese consumers generally lack trust in organic milk. Consumer trust for different brands of organic milk was different, and was not high in general. Various factors, namely, age, education years, food safety awareness, evaluation of government regulation policy, evaluation of organic milk price, and purchase convenience, have a significant impact on consumer trust. Factors, such as income, environmental protection consciousness, and risk consciousness, are not significant.
   Originality/value - This research is of academic value and of value to policy makers and suppliers. Government should promote institutional arrangement and strengthening supervision in production, certification, and circulation of organic products. Organic suppliers should implement reliable marketing strategy, such as correct pricing, and build a more extensive and convenient distribution network.
C1 [Yin, Shijiu; Chen, Mo; Chen, Yusheng; Xu, Yingjun; Zou, Zongsen; Wang, Yiqin] QuFu Normal Univ, Res Ctr Food Safety Cogovernance Shandong Prov, Rizhao, Peoples R China.
RP Yin, SJ (corresponding author), QuFu Normal Univ, Res Ctr Food Safety Cogovernance Shandong Prov, Rizhao, Peoples R China.
EM ysjtougao@163.com
FU National Natural Science Foundation of ChinaNational Natural Science
   Foundation of China (NSFC) [71203122, 21407090]; National Social Science
   Foundation of China [14ZDA069]; Young Scientists Award Fund of Shandong
   Province [BS2012CL019]
FX The authors gratefully acknowledge the financial support of this study
   through the following: project 71203122 and 21407090, supported by the
   National Natural Science Foundation of China; project 14ZDA069,
   supported by the National Social Science Foundation of China; project
   BS2012CL019, supported by Young Scientists Award Fund of Shandong
   Province.
CR Aertsens J, 2009, BRIT FOOD J, V111, P1140, DOI 10.1108/00070700910992961
   Albersmeier F., 2010, International Journal on Food System Dynamics, V1, P69
   Bachmann R, 2011, ORGAN STUD, V32, P281, DOI 10.1177/0170840610397477
   Batra R, 2000, J CONSUM PSYCHOL, V9, P83, DOI 10.1207/S15327663JCP0902_3
   Beldad A, 2010, COMPUT HUM BEHAV, V26, P857, DOI 10.1016/j.chb.2010.03.013
   Chen X. J., 2014, J HUAZHONG AGR U SOC, V110, P80
   Dai Y., 2006, J NANJING AGR U, V6, P47
   DARBY MR, 1973, J LAW ECON, V16, P67, DOI 10.1086/466756
   Ding YL, 2012, AGRIBUSINESS, V28, P54, DOI 10.1002/agr.20287
   Doney PM, 1998, ACAD MANAGE REV, V23, P601, DOI 10.2307/259297
   Eden S, 2008, J RURAL STUD, V24, P1, DOI 10.1016/j.jrurstud.2007.06.001
   Falguera V, 2012, FOOD CONTROL, V26, P274, DOI 10.1016/j.foodcont.2012.01.051
   Gefen D, 2003, MIS QUART, V27, P51
   General Administration of Quality Supervision Inspection and Quarantine of China, 2005, ADM MEAS ORG PROD CE
   Golan E., 2001, J CONSUMER POLICY, V24, P117, DOI DOI 10.1023/A:1012272504846
   Goldberger JR, 2011, J RURAL STUD, V27, P288, DOI 10.1016/j.jrurstud.2011.03.002
   Gracia A, 2008, FOOD POLICY, V33, P386, DOI 10.1016/j.foodpol.2007.12.002
   Grebitus C, 2015, FOOD POLICY, V52, P84, DOI 10.1016/j.foodpol.2014.06.011
   GREENE WH, 1998, LIMDEP USERS MANUAL
   Hartmann M, 2015, FOOD POLICY, V52, P108, DOI 10.1016/j.foodpol.2014.06.012
   Hjelmar U, 2011, APPETITE, V56, P336, DOI 10.1016/j.appet.2010.12.019
   Janssen M, 2014, FOOD POLICY, V49, P437, DOI 10.1016/j.foodpol.2014.05.011
   Janssen M, 2012, FOOD QUAL PREFER, V25, P9, DOI 10.1016/j.foodqual.2011.12.004
   Lassoued R, 2015, FOOD POLICY, V52, P99, DOI 10.1016/j.foodpol.2014.12.003
   Liu Z. H., 2007, THESIS
   Lockie S, 2004, APPETITE, V43, P135, DOI 10.1016/j.appet.2004.02.004
   Loureiro ML, 2001, J AGR RESOUR ECON, V26, P404
   Mcknight DH, 1998, ACAD MANAGE REV, V23, P473, DOI 10.5465/AMR.1998.926622
   Ministry of Agriculture of China, 2014, CHIN DAIR IND YB, P127
   MOORMAN C, 1993, J MARKETING, V57, P81, DOI 10.2307/1252059
   Moschitz H, 2010, FOOD POLICY, V35, P247, DOI 10.1016/j.foodpol.2009.12.009
   Napolitano F, 2010, FOOD QUAL PREFER, V21, P207, DOI 10.1016/j.foodqual.2009.08.007
   National Bureau of Statistics of China, 2014, CHIN STAT YB
   Nie C, 2011, APPETITE, V57, P28, DOI 10.1016/j.appet.2011.03.012
   Pieniak Z, 2010, FOOD QUAL PREFER, V21, P581, DOI 10.1016/j.foodqual.2010.03.004
   Roitner-Schobesberger B, 2008, FOOD POLICY, V33, P112, DOI 10.1016/j.foodpol.2007.09.004
   Roosen J, 2015, FOOD POLICY, V52, P75, DOI 10.1016/j.foodpol.2014.12.004
   ROTTER JB, 1967, J PERS, V35, P651, DOI 10.1111/j.1467-6494.1967.tb01454.x
   Rousseau DM, 1998, ACAD MANAGE REV, V23, P393, DOI 10.5465/AMR.1998.926617
   Standardization Administration of the People's Republic of China, 2005, 1963011963042005 GBT
   Torjusen H, 2001, FOOD QUAL PREFER, V12, P207, DOI 10.1016/S0950-3293(00)00047-1
   Tsakiridou E, 2006, J INT FOOD AGRIBUS M, V18, P23, DOI 10.1300/J047v18n03_03
   Vetter W, 2010, FOOD CHEM, V119, P746, DOI 10.1016/j.foodchem.2009.07.027
   Vitterso G, 2015, J CLEAN PROD, V92, P91, DOI 10.1016/j.jclepro.2014.12.055
   Wang C., 2004, EUROPEAN J MARKETING, V38, P239, DOI [10.1108/03090560410511212, DOI 10.1108/03090560410511212]
   Welter F, 2012, INT SMALL BUS J, V30, P193, DOI 10.1177/0266242612439588
   Wu L., 2014, CHINA DEV REPORT FOO, P85
   Wu LH, 2012, CAN J AGR ECON, V60, P317, DOI 10.1111/j.1744-7976.2011.01236.x
   Xu Y. J., 2015, J MARKETING SCI, V11, P120
   Yang N., 2015, J CENTRAL U FINANCE, V28, P89
   Yin S. J., 2013, INFORM ASYMMETRY CER, P75
   Yin SJ, 2010, J SCI FOOD AGR, V90, P1361, DOI 10.1002/jsfa.3936
   Yiridoe EK, 2005, RENEW AGR FOOD SYST, V20, P193, DOI 10.1079/RAF2005113
   Zander K, 2010, FOOD QUAL PREFER, V21, P495, DOI 10.1016/j.foodqual.2010.01.006
NR 54
TC 22
Z9 22
U1 3
U2 43
PU EMERALD GROUP PUBLISHING LTD
PI BINGLEY
PA HOWARD HOUSE, WAGON LANE, BINGLEY BD16 1WA, W YORKSHIRE, ENGLAND
SN 0007-070X
EI 1758-4108
J9 BRIT FOOD J
JI Br. Food J.
PY 2016
VL 118
IS 7
BP 1769
EP 1782
DI 10.1108/BFJ-11-2015-0449
PG 14
WC Agricultural Economics & Policy; Food Science & Technology
SC Agriculture; Food Science & Technology
GA DT0YL
UT WOS:000381208800013
DA 2021-02-01
ER

PT J
AU Muller, CE
   Gaus, H
AF Mueller, Christoph Emanuel
   Gaus, Hansjoerg
TI Consumer Response to Negative Media Information About Certified Organic
   Food Products
SO JOURNAL OF CONSUMER POLICY
LA English
DT Article
DE Consumer response; Negative media information; Organic food; Eco-labels;
   Randomized controlled trial
ID SOCIAL DESIRABILITY; MODERATING ROLE; COMMON BELIEFS; BEHAVIOR;
   CONSUMPTION; ATTITUDES; ASYMMETRIES; ENERGY; LABELS; BRAND
AB When fraudulent mislabelling of organic food products on the part of producers or label misapprehension on the part of consumers is revealed by mass media sources, this may have negative effects on consumers' evaluations of and behaviour towards the purchase of certified organic food products. However, even if this poses a threat to the functioning of organic food labelling systems, there is a lack of empirical evidence. Therefore, drawing on behavioural models and literature on the impact of negative publicity on brand evaluations and consumer behaviour related to eco-labels, an experimental study was conducted in which members of the manipulation group watched a documentary containing exemplary information about fraud and misapprehension. The results show significant negative effects of the manipulation, both directly after exposure and 2 weeks later, on behavioural intentions, five attitudinal constructs, and trust in organic food labels. However, there were no significant effects on self-reported behaviour. Moreover, we found that the influence of the documentary on behavioural intentions was almost completely mediated by attitudes towards organic food products, whereas we did not find any significant mediator effects on self-reported behaviour.
C1 [Mueller, Christoph Emanuel; Gaus, Hansjoerg] Saarland Univ, Ctr Evaluat CEval, Dept Sociol, POB 151150, D-66041 Saarbrucken, Germany.
RP Gaus, H (corresponding author), Saarland Univ, Ctr Evaluat CEval, Dept Sociol, POB 151150, D-66041 Saarbrucken, Germany.
EM c.mueller@ceval.de; h.gaus@ceval.de
RI Gaus, Hansjorg/B-1121-2013
CR Aertsens J, 2009, BRIT FOOD J, V111, P1140, DOI 10.1108/00070700910992961
   Ahluwalia R, 2002, J CONSUM RES, V29, P270, DOI 10.1086/341576
   Ahluwalia R, 2001, J MARKETING RES, V38, P458, DOI 10.1509/jmkr.38.4.458.18903
   Ahluwalia R, 2000, J MARKETING RES, V37, P203, DOI 10.1509/jmkr.37.2.203.18734
   Ajzen I., 1980, UNDERSTANDING ATTITU
   Ajzen I., 1988, ATTITUDES PERSONALIT
   Anania G, 2004, J INST THEOR ECON, V160, P681, DOI 10.1628/0932456042776113
   Bagozzi R.P., 1991, INT J RES MARKETING, V8, P125, DOI DOI 10.1016/0167-8116(91)90020-8
   Bettman J., 1979, INFORM PROCESSING TH
   BOND J, 1998, RADAR TALKING TODAYS
   Chao YL, 2011, ENVIRON BEHAV, V43, P53, DOI 10.1177/0013916509350849
   Chen MF, 2007, FOOD QUAL PREFER, V18, P1008, DOI 10.1016/j.foodqual.2007.04.004
   Chew F, 2002, J HEALTH COMMUN, V7, P179, DOI 10.1080/10810730290088076
   Chin WW, 1998, QUANT METH SER, P295
   CRAIG CS, 1978, J CONSUM RES, V5, P82, DOI 10.1086/208718
   Dahlen M, 2006, J ADVERTISING RES, V46, P388, DOI 10.2501/S0021849906060417
   DARBY MR, 1973, J LAW ECON, V16, P67, DOI 10.1086/466756
   Fishbein M., 2010, PREDICTING CHANGING
   FORNELL C, 1981, J MARKETING RES, V18, P39, DOI 10.2307/3151312
   Fornell C., 1994, ADV METHODS MARKETIN, V407, P52
   Giannakas K, 2002, CAN J AGR ECON, V50, P35, DOI 10.1111/j.1744-7976.2002.tb00380.x
   Grankvist G, 2001, J ENVIRON PSYCHOL, V21, P405, DOI 10.1006/jevp.2001.0234
   Grunenberg H., 2003, UMWELTBEWUSSTSEIN WA
   Haenlein M., 2004, Understanding Statistics, V3, P283, DOI 10.1207/s15328031us0304_4
   Hair JF, 2011, J MARKET THEORY PRAC, V19, P139, DOI 10.2753/MTP1069-6679190202
   Harper G. C., 2002, British Food Journal, V104, P287, DOI 10.1108/00070700210425723
   Heinonen V., 2009, J CONSUM BEHAV, V8, P40, DOI DOI 10.1002/CB.272
   Henseler J, 2014, ORGAN RES METHODS, V17, P182, DOI 10.1177/1094428114526928
   HERR PM, 1991, J CONSUM RES, V17, P454, DOI 10.1086/208570
   Honkanen P., 2006, J CONSUM BEHAV, V5, P420, DOI DOI 10.1002/CB.190
   Hughner RS., 2007, J CONSUM BEHAV, V6, P94, DOI [10.1002/cb.210, DOI 10.1002/CB.210]
   Jahn G, 2012, J CONSUMER POLICY, V28, P53
   Jarvis CB, 2003, J CONSUM RES, V30, P199, DOI 10.1086/376806
   Kaiser FG, 1999, EUR PSYCHOL, V4, P59, DOI 10.1027//1016-9040.4.2.59
   Krystallis A, 2005, BRIT FOOD J, V107, P320, DOI 10.1108/00070700510596901
   Larceneux F, 2012, J CONSUM POLICY, V35, P85, DOI 10.1007/s10603-011-9186-1
   Lockie S, 2004, APPETITE, V43, P135, DOI 10.1016/j.appet.2004.02.004
   MacKinnon DP, 2007, ANNU REV PSYCHOL, V58, P593, DOI 10.1146/annurev.psych.58.110405.085542
   Makatouni A., 2002, British Food Journal, V104, P345, DOI 10.1108/00070700210425769
   McDonald S, 2012, J MARKET MANAG-UK, V28, P445, DOI 10.1080/0267257X.2012.658839
   Milfont Taciano L., 2009, Environmentalist, V29, P263, DOI 10.1007/s10669-008-9192-2
   NEDERHOF AJ, 1985, EUR J SOC PSYCHOL, V15, P263, DOI 10.1002/ejsp.2420150303
   Padel S, 2005, BRIT FOOD J, V107, P606, DOI 10.1108/00070700510611002
   Reinartz W, 2009, INT J RES MARK, V26, P332, DOI 10.1016/j.ijresmar.2009.08.001
   Ringle C., 2014, SMARTPLS 3
   Ronkko M, 2013, ORGAN RES METHODS, V16, P425, DOI 10.1177/1094428112474693
   Rousseau S, 2013, FOOD POLICY, V40, P31, DOI 10.1016/j.foodpol.2013.01.006
   Sampei Y, 2009, GLOBAL ENVIRON CHANG, V19, P203, DOI 10.1016/j.gloenvcha.2008.10.005
   Siderer Y, 2005, TRENDS FOOD SCI TECH, V16, P332, DOI 10.1016/j.tifs.2005.02.001
   Sonderskov KM, 2011, AGR HUM VALUES, V28, P507, DOI 10.1007/s10460-010-9295-5
   Staats H, 2000, J APPL BEHAV ANAL, V33, P101, DOI 10.1901/jaba.2000.33-101
   Stern PC, 1999, J CONSUM POLICY, V22, P461, DOI DOI 10.1023/A:1006211709570
   SYME GJ, 1987, ENVIRON BEHAV, V19, P444, DOI 10.1177/0013916587194003
   Thogersen J., 2000, J CONSUM POLICY, V23, P285, DOI [DOI 10.1023/A:1007122319675, 10.1023/A:1007122319675]
   Thogersen J, 2005, J CONSUM POLICY, V28, P143, DOI 10.1007/s10603-005-2982-8
   Thogersen J, 2010, J MACROMARKETING, V30, P171, DOI 10.1177/0276146710361926
   van Amstel M, 2008, J CLEAN PROD, V16, P263, DOI 10.1016/j.jclepro.2006.07.039
   Willer H., 2011, WORLD ORGANIC AGR ST, P26
   Yin S, 2009, SCI FOOD AGR, V90, P1361
NR 59
TC 12
Z9 13
U1 2
U2 10
PU SPRINGER
PI NEW YORK
PA 233 SPRING ST, NEW YORK, NY 10013 USA
SN 0168-7034
EI 1573-0700
J9 J CONSUM POLICY
JI J. Consum. Policy
PD DEC
PY 2015
VL 38
IS 4
BP 387
EP 409
DI 10.1007/s10603-015-9299-z
PG 23
WC Business
SC Business & Economics
GA VG3SL
UT WOS:000446552700001
DA 2021-02-01
ER

PT J
AU Bruschi, V
   Shershneva, K
   Dolgopolova, I
   Canavari, M
   Teuber, R
AF Bruschi, Viola
   Shershneva, Ksenia
   Dolgopolova, Irina
   Canavari, Maurizio
   Teuber, Ramona
TI Consumer Perception of Organic Food in Emerging Markets: Evidence from
   Saint Petersburg, Russia
SO AGRIBUSINESS
LA English
DT Article
DE Q01; Q13; Q18
ID ECONOMIC TRANSITION; CONSUMPTION; QUALITY; DETERMINANTS; ATTITUDES;
   POVERTY; SAFETY; CHOICE; HEALTH
AB This study provides insights on urban Russian consumers' attitudes and perceptions toward organic food, as well as factors that facilitate or prevent them from purchasing these products. We adopted an exploratory mixed-method approach, using a combination of qualitative and quantitative investigations undertaken in Saint Petersburg, Russia. Our results suggest that organic food consumption is mainly motivated by personal well-being and less by social or environmental concerns. Most participants perceive organic food as higher quality products, based upon which they show an acceptance of a price premium for organic food. The group of organic food consumers in our study relies on organic agriculture as one possible strategy to cope with food safety problems. The presence of strict standards for organic food, the trustworthiness of foreign certifications and the perceived higher quality of foreign products (especially from Europe) are perceived together as a safety guarantee. Our results further indicate that the widespread confusion regarding product recognition represents an important obstacle for organic food consumption growth. Implementing a coherent legislative framework to allow product labeling is apparently crucial yet not sufficient for developing the organic sector in Russia; moreover, trust in food labeling and control systems as well as awareness about organic standards is also required.
C1 [Bruschi, Viola; Dolgopolova, Irina; Teuber, Ramona] Leibniz Inst Agr Dev Transit Econ IAMO, Dept Agr Markets, D-06120 Halle, Saale, Germany.
   [Shershneva, Ksenia] Univ Hohenheim, D-70599 Stuttgart, Germany.
   [Canavari, Maurizio] Univ Bologna, Dept Agr Sci, Alma Mater Studiorum, I-40127 Bologna, Italy.
RP Bruschi, V (corresponding author), Leibniz Inst Agr Dev Transit Econ IAMO, Dept Agr Markets, Theodor Lieser Str 2, D-06120 Halle, Saale, Germany.
EM bruschi.viola@gmail.com; ksenya1987@list.ru; Dolgopolova@iamo.de;
   maurizio.canavari@unibo.it; Teuber@iamo.de
RI , IAMO/G-2328-2012; Dolgopolova, Irina/AAA-6849-2019; Teuber,
   Ramona/AAE-1925-2019; Canavari, Maurizio/A-7247-2008
OI , IAMO/0000-0001-7922-9665; Teuber, Ramona/0000-0001-6283-0438;
   Canavari, Maurizio/0000-0003-0573-7880
CR Alvensleben R. von, 1987, Acta Horticulturae, V203, P235
   [Anonymous], 2010, AN EU ORG SECT
   Asioli D, 2014, J INT FOOD AGRIBUS M, V26, P13, DOI 10.1080/08974438.2012.755718
   Bazzani C., 2013, EC AGROALIMENTARE, V2, P11, DOI [10.3280/ECAG2013-002002, DOI 10.3280/ECAG2013-002002]
   Berg L, 2005, EUR SOC, V7, P103, DOI 10.1080/1461669042000327045
   Betts NM, 1996, J NUTR EDUC, V28, P279, DOI 10.1016/S0022-3182(96)70101-2
   Brosig S., 1999, EUR AGR FAC 21 CENT
   Burrows D., 1997, SOCIAL SCI HLTH, V3, P244
   Casey MA, 1994, MEASUREMENT FOOD PRE, P77, DOI [10.1007/978-1-4615-2171-6_4, DOI 10.1007/978-1-4615-2171-6_4]
   Chang HS, 2005, RENEW AGR FOOD SYST, V20, P155, DOI 10.1079/RAF2004103
   Cicia G., 2002, British Food Journal, V104, P200, DOI 10.1108/00070700210425660
   Creswell J.W., 2007, DESIGNING CONDUCTING
   Dofkova M, 2001, PUBLIC HEALTH NUTR, V4, P999, DOI 10.1079/PHN2001169
   Enneking U., 2002, AGRARWIRTSCHAFT, V52, P254
   Fern Edward F., 2001, ADV FOCUS GROUP RES
   Fotopoulos C., 2002, BRIT FOOD J, V104, P233, DOI DOI 10.1108/00070700210425697
   Gorshkov D. V., 2004, MARKET GREEN PRODUCT, P6
   Greene W.H., 2007, ECONOMETRIC ANAL
   Hamm U, 2004, EUROPEAN MARKET ORGA
   Hanushek EA, 1977, STAT METHODS SOCIAL
   Hemmerling S., 2013, Organic Agriculture, V3, P57
   Higson G, 2011, EC ONLINE
   Hill H., 2002, British Food Journal, V104, P526, DOI 10.1108/00070700210434570
   Honkanen P., 2006, 272006 NORW I FISH A
   Honkanen P, 2009, APPETITE, V52, P363, DOI 10.1016/j.appet.2008.11.009
   Hughner RS., 2007, J CONSUM BEHAV, V6, P94, DOI [10.1002/cb.210, DOI 10.1002/CB.210]
   Ivanova L, 2006, ECON HUM BIOL, V4, P383, DOI 10.1016/j.ehb.2006.08.001
   Jahns L, 2003, EUR J CLIN NUTR, V57, P1295, DOI 10.1038/sj.ejcn.1601691
   Jolly D. A., 1991, Journal of Agribusiness, V9, P97
   Kivenzor G. J., 2007, BRAND EQUITY ABERRAT
   Kowrygo B, 1999, APPETITE, V32, P86, DOI 10.1006/appe.1998.0200
   Krueger R. A., 2000, FOCUS GROUPS PRACTIC
   Lu M, 1999, GROWTH CHANGE, V30, P264, DOI 10.1111/0017-4815.00113
   Magkos F, 2006, CRIT REV FOOD SCI, V46, P23, DOI 10.1080/10408690490911846
   Magnusson MK, 2003, APPETITE, V40, P109, DOI 10.1016/S0195-6663(03)00002-3
   Mondelaers K., 2008, 1 EAAE WORKSH VAL ME
   Naspetti S., 2008, INT J INTERDISCIPLIN, V3, P111, DOI DOI 10.18848/1833-1882/CGP/V03I02/52526
   OECD, 2007, THEM REV TERT ED COU
   Padel S, 2005, BRIT FOOD J, V107, P606, DOI 10.1108/00070700510611002
   Pearson D, 2011, RENEW AGR FOOD SYST, V26, P171, DOI 10.1017/S1742170510000499
   Petrovici D. A., 2002, EUR ASS AGR EC C EXP
   Popova K, 2010, BRIT FOOD J, V112, P934, DOI 10.1108/00070701011074327
   Rabiee F, 2004, P NUTR SOC, V63, P655, DOI 10.1079/PNS2004399
   Riefer A, 2011, BRIT FOOD J, V113, P797, DOI 10.1108/00070701111140124
   Roddy G., 1996, Journal of International Consumer Marketing, V9, P41, DOI 10.1300/J046v09n02_03
   Schaack D., 2013, WORLD ORGANIC AGR 20
   Schifferstein HNJ, 1998, FOOD QUAL PREFER, V9, P119, DOI 10.1016/S0950-3293(97)00044-X
   Seeth HT, 1998, WORLD DEV, V26, P1611, DOI 10.1016/S0305-750X(98)00083-7
   Sirieix L, 2011, INT J CONSUM STUD, V35, P670, DOI 10.1111/j.1470-6431.2010.00960.x
   Soler F., 2002, British Food Journal, V104, P670, DOI 10.1108/00070700210425921
   Sriram V., 1993, INT MARKET REV, V10, P51
   Stolz H, 2011, NJAS-WAGEN J LIFE SC, V58, P67, DOI 10.1016/j.njas.2010.10.002
   STRUTTON D, 1995, J MARKETING THEORY P, V3, P76
   Thelen S, 2006, THUNDERBIRD INT BUS, V48, P687, DOI 10.1002/tie.20116
   Thogersen J., 2007, TRADITIONAL FOOD PRO
   Torjusen H, 2001, FOOD QUAL PREFER, V12, P207, DOI 10.1016/S0950-3293(00)00047-1
   Tregear A., 1994, British Food Journal, V96, P21, DOI 10.1108/00070709410061032
   UNESCO, 2009, GLOB ED DIG 2009 COM
   United Nations Environment Programme, 2011, ORG AGR STEP GREEN E
   USDA, 2011, RSATO1109 USDA FOR A
   USDA, 2013, RSATO1302 USDA FOR A
   USDA, 2008, RS8045 USDA
   USDA, 2005, RUSS AGR OV PROD EST
   van Dijk H, 2011, APPETITE, V56, P227, DOI 10.1016/j.appet.2010.12.008
   Verhoog H, 2003, J AGR ENVIRON ETHIC, V16, P29, DOI 10.1023/A:1021714632012
   Willer H., 2013, BONN AND FIBL
   Winter CK, 2006, J FOOD SCI, V71, pR117, DOI 10.1111/j.1750-3841.2006.00196.x
   Zagata L, 2012, APPETITE, V59, P81, DOI 10.1016/j.appet.2012.03.023
   Zander K, 2010, FOOD QUAL PREFER, V21, P495, DOI 10.1016/j.foodqual.2010.01.006
   Zanoli R, 2013, RENEW AGR FOOD SYST, V28, P70, DOI 10.1017/S1742170512000026
NR 70
TC 29
Z9 30
U1 2
U2 63
PU WILEY
PI HOBOKEN
PA 111 RIVER ST, HOBOKEN 07030-5774, NJ USA
SN 0742-4477
EI 1520-6297
J9 AGRIBUSINESS
JI Agribusiness
PD SUM
PY 2015
VL 31
IS 3
BP 414
EP 432
DI 10.1002/agr.21414
PG 19
WC Agricultural Economics & Policy; Economics; Food Science & Technology
SC Agriculture; Business & Economics; Food Science & Technology
GA CM9FO
UT WOS:000358013000008
DA 2021-02-01
ER

PT J
AU Vitterso, G
   Tangeland, T
AF Vitterso, Gunnar
   Tangeland, Torvald
TI The role of consumers in transitions towards sustainable food
   consumption. The case of organic food in Norway
SO JOURNAL OF CLEANER PRODUCTION
LA English
DT Article
DE Organic food; Sustainable consumption; Consumer perceptions; Ecological
   modernization; Sustainable transition
ID DEMOGRAPHICS; QUALITY; WORLD
AB Political targets for consumption of organic food are set in many European countries and also in Norway. Organic food is in these policies often considered as a spearhead for transition towards more sustainable production and consumption in the food sector. Measures such as consumer information and food labelling schemes are established in order to increase consumption of organic food. These policies are in line with a view within the academic discourse were the reflexive, political consumer is seen as a key agent for change. However, in spite of a major political effort to increase organic food consumption in Norway over the past 15 years, consumption has increased marginally. We therefore question this view of the consumer's influence and power to change the relations in and developments of the present food system. Based on the results of two consumer surveys carried out in 2000 and 2013, the article discusses the observed changes in perceptions of barriers towards purchase of organic food among Norwegian consumers. We found that organic food was considered more available in the stores in 2013 than in 2000. However, for other factors such as trust in the labelling system and the quality of organic food the perceptions had become more negative. Most important; more consumers saw no benefits from buying organic food in 2013 than in 2000. This means that the political emphasis on the self-regulating consumer has shown little effect. The article concludes that both the political tools and theoretical analyses to a greater extent must be turned away from a primary focus on the consumer towards identifying key economic and political conflicts of interest as important barriers to sustainable food consumption transition. (C) 2014 Elsevier Ltd. All rights reserved.
C1 [Vitterso, Gunnar; Tangeland, Torvald] Natl Inst Consumer Res SIFO, NO-0405 Oslo, Norway.
RP Vitterso, G (corresponding author), Natl Inst Consumer Res SIFO, POB 4682, NO-0405 Oslo, Norway.
EM gunnar.vitterso@sifo.no; torvald.tangeland@sifo.no
FU Norwegian Research Council, Programme for Sustainable Production and
   Consumption
FX This research is based on data collected from two projects. First, the
   SIFO-survey which is an internal project at the National Institute for
   Consumer Research (SIFO) collecting data on consumer behaviour on a
   yearly basis. Second, the project "Mat og miljo" (Food and the
   environment) funded by the Norwegian Research Council as part of the
   Programme for Sustainable Production and Consumption. This research was
   originally carried out by Hanne Torjusen at SIFO in 2001.
CR Akenji L, 2014, J CLEAN PROD, V63, P13, DOI 10.1016/j.jclepro.2013.05.022
   Austgulen MH, 2014, J CONSUM POLICY, V37, P45, DOI 10.1007/s10603-013-9246-9
   Brendehaug E., 2000, 200 VF VESTL
   Diamantopoulos A, 2003, J BUS RES, V56, P465, DOI 10.1016/S0148-2963(01)00241-7
   Eden S, 2008, GEOFORUM, V39, P1044, DOI 10.1016/j.geoforum.2007.11.001
   Foundation Good Norwegian, 1998, STRAT PLAN 18 2000
   Goodman D, 2003, J RURAL STUD, V19, P1, DOI 10.1016/S0743-0167(02)00043-8
   Grin J., 2012, FOOD PRACTICES TRANS
   Guthman J., 2004, AGRARIAN DREAMS PARA
   Heidenstrom N., 2011, SELEKSJON IGNORERING
   Hughner RS., 2007, J CONSUM BEHAV, V6, P94, DOI [10.1002/cb.210, DOI 10.1002/CB.210]
   Jackson T., 2006, EARTHSCAN READER SUS
   Jacobsen E, 2007, J AGR ENVIRON ETHIC, V20, P469, DOI 10.1007/s10806-007-9043-z
   Kilcher L., 2011, OVERVIEW MARKET ACCE
   Kirwan J, 2013, GLOBAL ENVIRON CHANG, V23, P830, DOI 10.1016/j.gloenvcha.2012.12.004
   Kjaernes U., 2012, FOOD PRACTICES TRANS
   Klintman M., 2012, FOOD PRACTICES TRANS
   Lea E, 2005, BRIT FOOD J, V107, P855, DOI 10.1108/00070700510629797
   Lorek S, 2014, J CLEAN PROD, V63, P33, DOI 10.1016/j.jclepro.2013.08.045
   Marsden T, 1998, J RURAL STUD, V14, P107, DOI 10.1016/S0743-0167(97)00041-7
   Mol APJ, 2000, GEOFORUM, V31, P45, DOI 10.1016/S0016-7185(99)00043-3
   MOL APJ, 2009, COMPANION ENV GEOGRA, P253
   Morgan K., 2006, WORLDS FOOD PLACE PO
   Murdoch J, 2000, ECON GEOGR, V76, P107, DOI 10.2307/144549
   Norwegian Agricultural Authority, 2013, 122013 NORW AGR AUTH
   Norwegian Ministry of Agriculture, 1999, NORSK LANDBR MATPR S
   Oosterveer P., 2012, FOOD PRACTICES TRANS
   Pedersen S., 2012, EVALUERING TILSKUDD
   Reisch L., 2013, SUSTAIN SCI PRACT PO, V9
   Rotmans J, 2009, J IND ECOL, V13, P184, DOI 10.1111/j.1530-9290.2009.00116.x
   Sedlacko M., 2013, INTRO SPEC ISSUE SUS, V9
   Shove Elizabeth., 2012, DYNAMICS SOCIAL PRAC
   Spaargaren G., 2012, FOOD PRACTICES TRANS
   Spaargaren G, 2011, GLOBAL ENVIRON CHANG, V21, P813, DOI 10.1016/j.gloenvcha.2011.03.010
   Terragni L., 2009, ANTHR FOOD S5 SEP
   Torjusen H., 2001, 162001 SIFO
   van der Ploeg JD, 2004, SOCIOL RURALIS, V44, P233
   Vaske JJ, 2008, SURVEY RES ANAL APPL
   Vergragt P, 2014, J CLEAN PROD, V63, P1, DOI 10.1016/j.jclepro.2013.09.028
   VittersO G., 2011, INT J SOCIOL AGR FOO, V18, P54
   Vitterso G., 2000, 5 SIFO
   Wurzel R.K.W., 2013, ENV GOVERNANCE EUROP
   Zelezny LC, 2000, J SOC ISSUES, V56, P443, DOI 10.1111/0022-4537.00177
NR 43
TC 59
Z9 59
U1 7
U2 68
PU ELSEVIER SCI LTD
PI OXFORD
PA THE BOULEVARD, LANGFORD LANE, KIDLINGTON, OXFORD OX5 1GB, OXON, ENGLAND
SN 0959-6526
EI 1879-1786
J9 J CLEAN PROD
JI J. Clean Prod.
PD APR 1
PY 2015
VL 92
BP 91
EP 99
DI 10.1016/j.jclepro.2014.12.055
PG 9
WC Green & Sustainable Science & Technology; Engineering, Environmental;
   Environmental Sciences
SC Science & Technology - Other Topics; Engineering; Environmental Sciences
   & Ecology
GA CE2MO
UT WOS:000351649900010
DA 2021-02-01
ER

PT J
AU Teng, CC
   Wang, YM
AF Teng, Chih-Ching
   Wang, Yu-Mei
TI Decisional factors driving organic food consumption Generation of
   consumer purchase intentions
SO BRITISH FOOD JOURNAL
LA English
DT Article
DE Organic foods; Trust; Purchase intentions; Perceived knowledge; Revealed
   information; Subjective norm
ID WILLINGNESS-TO-PAY; TRUST; DETERMINANTS; ATTITUDES; ACCEPTANCE; CHOICE;
   MODEL; PERCEPTIONS; COMMITMENT; BEHAVIOR
AB Purpose - The purpose of this paper is to understand how information revealed on organic food labels and perceived organic knowledge drive consumer trust and attitudes towards organic foods, which in turn together with subjective norm eventually influence subsequent purchase intentions.
   Design/methodology/approach - The questionnaire surveys were administered to customers at four urban large-scale supermarkets and three health food stores at three major cities in Taiwan. In total, 693 valid questionnaires were obtained, yielding a response rate of 81.5 per cent.
   Findings - Trust, serving as the antecedent of attitudes, significantly mediates the relationships between revealing information, perceived knowledge, and organic purchase intentions. Additionally, both attitudes towards organic foods and subjective norm significantly influence consumer organic food choices. However, the impact of perceived organic knowledge on consumer attitudes has been found to be insignificant, indicating that the increase in perceived knowledge cannot create positive attitudes towards organic foods. Thus, a focus on how to use knowledge to enhance consumer trust in organic foods is suggested as an effective marketing strategy for the organic food industry.
   Research limitations/implications - The research findings support that trust and attitudes play the mediating roles linking revealed information and perceived knowledge with organic food purchase intentions. This result is consistent with previous studies, indicating that better organic labeling information and related knowledge perceived by consumers have critical effects on consumer trust in organic foods, which in turn will influence their attitudes and intentions to purchase organic foods. However, this study also found that perceived knowledge can generate positive attitudes only when trust can be firmly built. This confirms the essential role of trust in the process of consumer organic buying intentions.
   Practical implications - First, providing credible labeling information by displaying how organic agricultural products are grown, processed, and handled, and the percentage of organic ingredients in a product is crucial to stimulate consumer trust and positive attitudes. Second, enhancing consumer trust by providing correct knowledge and credible information through diversified channels (e.g. TV, newspapers, magazines, web sites) to improve consumer organic knowledge has become the most important task for the government, organic food sectors, certifiers, and research institutions to develop positive attitudes towards organic foods. Finally, organic food sectors and marketers could use a word-of-mouth strategy and focus on promoting the benefits and accessibility of organic foods to the general public to raise the common acceptance of organic foods.
   Social implications - Organic labeling has been considered an effective measure to help consumers obtain valid and trustworthy information in the organic food market, particularly for those with limited knowledge. Therefore, the government agencies not only need to take the responsibility to set regulations for organic food/agricultural products, but also need to set labeling requirements for these products. Based on these labeling requirements, the organic certifying agents can certify organic food/agricultural products by offering organic labels that contain clear information and represent quality to consumers.
   Originality/value - This study incorporates critical factors based on related theories, including the antecedents and the outcome variables of consumer trust, to develop a more comprehensive model for better understanding of consumer organic choice behaviour. The research findings have provided implications and additional contributions to the existing theories as well as developed effective strategies for the development of the organic food market.
C1 [Teng, Chih-Ching] Fu Jen Catholic Univ, Dept Restaurant Hotel & Inst Management, New Taipei City, Taiwan.
   [Wang, Yu-Mei] Asia Univ, Dept Business Adm, Taichung, Taiwan.
RP Teng, CC (corresponding author), Fu Jen Catholic Univ, Dept Restaurant Hotel & Inst Management, New Taipei City, Taiwan.
EM chihchingteng@yahoo.com.tw
OI Teng, Chih-Ching/0000-0002-0424-4323
CR Aertsens J, 2009, BRIT FOOD J, V111, P1140, DOI 10.1108/00070700910992961
   AJZEN I, 1991, ORGAN BEHAV HUM DEC, V50, P179, DOI 10.1016/0749-5978(91)90020-T
   Ajzen I., 1989, ATTITUDE STRUCTURE F, V241, P274
   Ajzen I., 1980, UNDERSTANDING ATTITU
   Ajzen I., 2002, CONSTRUCTING TPB QUE
   Ajzen I., 1985, ACTION CONTROL COGNI, P11, DOI DOI 10.1007/978-3-642-69746-3_2
   ALVENSLEBEN RV, 1997, AGROFOOD MARKETING, P209
   ANDERSON JC, 1988, PSYCHOL BULL, V103, P411, DOI 10.1037/0033-2909.103.3.411
   Angulo AM, 2005, J FOOD PROD MARK, V11, P89, DOI 10.1300/J038v11n03_06
   Bredahl L., 2001, J CONSUMER POLICY, V24, P23, DOI DOI 10.1023/A:1010950406128
   Chan K, 1998, J ENVIRON MANAGE, V52, P317, DOI 10.1006/jema.1998.0189
   Chen J, 2012, INT REV RETAIL DISTR, V22, P293, DOI 10.1080/09593969.2012.682596
   Chen MF, 2008, BRIT FOOD J, V110, P559, DOI 10.1108/00070700810877889
   Chen MF, 2007, FOOD QUAL PREFER, V18, P1008, DOI 10.1016/j.foodqual.2007.04.004
   CROSBY LA, 1990, J MARKETING, V54, P68, DOI 10.2307/1251817
   de Magistris T, 2008, BRIT FOOD J, V110, P929, DOI 10.1108/00070700810900620
   Dean M, 2008, J APPL SOC PSYCHOL, V38, P2088, DOI 10.1111/j.1559-1816.2008.00382.x
   Demeritt L., 2002, ALL THINGS ORGANIC 2
   DOLL WJ, 1988, MIS QUART, V12, P259, DOI 10.2307/248851
   Fishbein M., 1975, BELIEF ATTITUDE INTE
   FORNELL C, 1981, J MARKETING RES, V18, P39, DOI 10.2307/3151312
   Garbarino E, 1999, J MARKETING, V63, P70, DOI 10.2307/1251946
   Gefen D, 2004, J MANAGE INFORM SYST, V21, P263, DOI 10.1080/07421222.2004.11045792
   Gifford K., 2006, International Journal of Consumer Studies, V30, P155, DOI 10.1111/j.1470-6431.2005.00472.x
   Gil J.M., 2000, INT FOOD AGRIBUS MAN, V3, P207, DOI DOI 10.1016/S1096-7508(01)00040-4
   Gracia A, 2008, FOOD POLICY, V33, P386, DOI 10.1016/j.foodpol.2007.12.002
   Ha Choong Lyoung, 1998, J PRODUCT BRAND MANA, V7, P51, DOI DOI 10.1108/10610429810209737
   Hart P, 1997, ORGAN SCI, V8, P23, DOI 10.1287/orsc.8.1.23
   Hill H., 2002, British Food Journal, V104, P526, DOI 10.1108/00070700210434570
   Hjelmar U, 2011, APPETITE, V56, P336, DOI 10.1016/j.appet.2010.12.019
   Honkanen P., 2006, J CONSUM BEHAV, V5, P420, DOI DOI 10.1002/CB.190
   Howard J.A., 1988, J SERV MARK, V2, P27
   Howard J. A., 1989, CONSUMER BEHAV MARKE
   Hu LT, 1999, STRUCT EQU MODELING, V6, P1, DOI 10.1080/10705519909540118
   Hughner RS., 2007, J CONSUM BEHAV, V6, P94, DOI [10.1002/cb.210, DOI 10.1002/CB.210]
   Janssen M, 2012, FOOD QUAL PREFER, V25, P9, DOI 10.1016/j.foodqual.2011.12.004
   Kim DJ, 2008, DECIS SUPPORT SYST, V44, P544, DOI 10.1016/j.dss.2007.07.001
   Kramer RM, 1999, ANNU REV PSYCHOL, V50, P569, DOI 10.1146/annurev.psych.50.1.569
   Krystallis A, 2005, BRIT FOOD J, V107, P320, DOI 10.1108/00070700510596901
   Latacz-Lohmann U., 1997, British Food Journal, V99, P275, DOI 10.1108/00070709710188336
   Liu ShihTsen, 2010, Journal of the Agricultural Association of Taiwan, V11, P488
   Lockie S, 2004, APPETITE, V43, P135, DOI 10.1016/j.appet.2004.02.004
   Magnusson MK, 2003, APPETITE, V40, P109, DOI 10.1016/S0195-6663(03)00002-3
   Makatouni A., 2002, British Food Journal, V104, P345, DOI 10.1108/00070700210425769
   Mathieson K, 1991, INFORM SYST RES, V2, P173, DOI 10.1287/isre.2.3.173
   MORGAN RM, 1994, J MARKETING, V58, P20, DOI 10.2307/1252308
   O'Fallon M. J., 2007, International Journal of Hospitality Management, V26, P117, DOI 10.1016/j.ijhm.2005.10.003
   Padel S, 2005, BRIT FOOD J, V107, P606, DOI 10.1108/00070700510611002
   Pieniak Z, 2010, FOOD QUAL PREFER, V21, P581, DOI 10.1016/j.foodqual.2010.03.004
   Poulston J, 2011, INT J HOSP MANAG, V30, P184, DOI 10.1016/j.ijhm.2010.04.004
   Roe B, 2007, AM J AGR ECON, V89, P1020, DOI 10.1111/j.1467-8276.2007.01024.x
   Saba A, 2003, FOOD QUAL PREFER, V14, P637, DOI 10.1016/S0950-3293(02)00188-X
   Schifferstein HNJ, 1998, FOOD QUAL PREFER, V9, P119, DOI 10.1016/S0950-3293(97)00044-X
   Siegrist M, 2000, RISK ANAL, V20, P195, DOI 10.1111/0272-4332.202020
   Suh B, 2003, INT J ELECTRON COMM, V7, P135
   Vermeir I, 2006, J AGR ENVIRON ETHIC, V19, P169, DOI 10.1007/s10806-005-5485-3
   Wu IL, 2005, INT J HUM-COMPUT ST, V62, P784, DOI 10.1016/j.ijhcs.2005.03.003
   Yiridoe EK, 2005, RENEW AGR FOOD SYST, V20, P193, DOI 10.1079/RAF2005113
   Zakowska-Biemans S, 2011, BRIT FOOD J, V113, P122, DOI 10.1108/00070701111097385
NR 59
TC 86
Z9 87
U1 9
U2 97
PU EMERALD GROUP PUBLISHING LTD
PI BINGLEY
PA HOWARD HOUSE, WAGON LANE, BINGLEY BD16 1WA, W YORKSHIRE, ENGLAND
SN 0007-070X
EI 1758-4108
J9 BRIT FOOD J
JI Br. Food J.
PY 2015
VL 117
IS 3
SI SI
BP 1066
EP 1081
DI 10.1108/BFJ-12-2013-0361
PG 16
WC Agricultural Economics & Policy; Food Science & Technology
SC Agriculture; Food Science & Technology
GA CC7VH
UT WOS:000350576000008
DA 2021-02-01
ER

PT J
AU Zander, K
   Padel, S
   Zanoli, R
AF Zander, Katrin
   Padel, Susanne
   Zanoli, Raffaele
TI EU organic logo and its perception by consumers
SO BRITISH FOOD JOURNAL
LA English
DT Article
DE Consumer attitudes; Communication; Consumer purchasing decisions;
   Organic marketing; Attitude-behaviour discrepancy; Product information
ID FOOD-CONSUMPTION; QUALITY; LABELS; SUSTAINABILITY; INFORMATION;
   ATTITUDES; BEHAVIOR; SAFETY; POLICY
AB Purpose - With the introduction of the mandatory European Union (EU) organic logo for all organic food products in 2010, the European Commission aimed at fostering the internal organic food market. This needs consumers' knowledge of the logo. According to earlier research consumers' knowledge of the EU organic logo is low. Thus, the purpose of this paper is to elicit consumers' attitudes towards organic certification and labelling and to develop recommendations on how to improve consumers' knowledge of the EU organic logo.
   Design/methodology/approach - By means of an online survey with 3,000 participants in six European countries, knowledge of the logo and attitudes towards organic farming and European labelling, as well as organic food purchase behaviour and socio-demographic indicators were elicited. Factor and cluster analysis based on several statements on the test persons' attitudes towards organic farming and corresponding EU legislation were conducted in order to segment consumers.
   Findings - The results indicate that knowledge of the logo is low. Only about 15 per cent of all respondents knew its meaning. Four clusters of consumers could be identified: "Committed organics", "Pragmatic organics", "Organic sceptics" and Organic disinterested'. With reference to the EU organic legislation's aim of promoting the organic market, particularly "Organic sceptics" should be addressed by emphasising the trustworthiness of the organic certification and labelling system.
   Originality/value - Segmenting consumers according to their attitude towards organic farming, its labelling and certification allows for targeted and efficient communication and organic market development.
C1 [Zander, Katrin] Thuenen Inst, Thuenen Inst Market Anal, Braunschweig, Germany.
   [Padel, Susanne] Elm Farm, Organ Res Ctr, Newbury, Berks, England.
   [Zanoli, Raffaele] Univ Politecn Marche, Ancona, Italy.
RP Zander, K (corresponding author), Thuenen Inst, Thuenen Inst Market Anal, Braunschweig, Germany.
EM katrin.zander@ti.bund.de
RI Zanoli, Raffaele/I-4476-2012; Zander, Katrin/H-8803-2016; Padel,
   Susanne/M-7044-2017
OI Zanoli, Raffaele/0000-0002-7108-397X; Zander,
   Katrin/0000-0002-7703-9566; /0000-0001-7762-5592
CR Aertsens J, 2009, BRIT FOOD J, V111, P1140, DOI 10.1108/00070700910992961
   Agence BIO/CSA, 2012, 10 BAR AG BIO CSA201
   Albersmeier F., 2010, INT J FOOD SYSTEM DY, V1, P69
   BEATTY SE, 1987, J CONSUM RES, V14, P83, DOI 10.1086/209095
   Browne AW, 2000, FOOD POLICY, V25, P69, DOI 10.1016/S0306-9192(99)00075-5
   Carrigan M, 2004, J CONSUM MARK, V21, P401, DOI 10.1108/07363760410558672
   Caswell J. A., 2011, The Oxford Handbook of the economics of food consumption and policy, P472
   Caswell JA, 1996, AM J AGR ECON, V78, P1248, DOI 10.2307/1243501
   Daugbjerg C., 2013, WORKING PAPER
   EC, 2004, SEC2004739 COMM STAF
   Eurobarometer, 2012, EUR ATT FOOD SEC FOO, V389
   European Union, 2007, OFFICIAL J EUROPEA L, VL189/1-23
   Eurostat, 2013, FACTS FIG ORG AGR EU
   Golan E., 2001, J CONSUMER POLICY, V24, P117, DOI DOI 10.1023/A:1012272504846
   Gruere GP, 2008, CAN J ECON, V41, P1472, DOI 10.1111/j.1540-5982.2008.00512.x
   Grunert KG, 2005, EUR REV AGRIC ECON, V32, P369, DOI 10.1093/eurrag/jbi011
   Grunert KG, 2014, FOOD POLICY, V44, P177, DOI 10.1016/j.foodpol.2013.12.001
   GRUNERT SC, 1995, J ECON PSYCHOL, V16, P39, DOI 10.1016/0167-4870(94)00034-8
   Harper G. C., 2002, British Food Journal, V104, P287, DOI 10.1108/00070700210425723
   Hoogland CT, 2007, APPETITE, V49, P47, DOI 10.1016/j.appet.2006.11.009
   Hughner RS., 2007, J CONSUM BEHAV, V6, P94, DOI [10.1002/cb.210, DOI 10.1002/CB.210]
   Jahn G, 2005, J CONSUM POLICY, V28, P53, DOI 10.1007/s10603-004-7298-6
   Janssen M, 2012, BRIT FOOD J, V114, P335, DOI 10.1108/00070701211213456
   Kroeber-Riel W., 2009, KONSUMENTENVERHALTEN
   Lusk JL, 2009, AM J AGR ECON, V91, P184, DOI 10.1111/j.1467-8276.2008.01175.x
   McEachern MG, 2008, INT J CONSUM STUD, V32, P414, DOI 10.1111/j.1470-6431.2008.00712.x
   Mesias Diaz F.J.M., 2011, REV INFORMANACION TE, V107, P3
   Meyer-Hofer M.v., 2013, KTBL SCHRIFT
   MICHELSEN J, 1999, ORGANIC FARMING EURO, V7
   Mondelaers K, 2009, BRIT FOOD J, V111, P1120, DOI 10.1108/00070700910992952
   Napolitano F, 2010, FOOD QUAL PREFER, V21, P207, DOI 10.1016/j.foodqual.2009.08.007
   Naspetti S, 2009, J FOOD PROD MARK, V15, P249, DOI 10.1080/10454440902908019
   Newholm T., 2007, J CONSUM BEHAV, V6, P253, DOI DOI 10.1002/CB.225
   Padel S, 2005, BRIT FOOD J, V107, P606, DOI 10.1108/00070700510611002
   Padel Susanne, 2010, EUROPEAN REGULATORY
   Pearson D, 2011, RENEW AGR FOOD SYST, V26, P171, DOI 10.1017/S1742170510000499
   Prabha C, 2007, J DOC, V63, P74, DOI 10.1108/00220410710723894
   Sanders J., 2013, EVALUATION EU LEGISL
   Sawyer EN, 2009, J INT FOOD AGRIBUS M, V21, P44, DOI 10.1080/08974430802480644
   Schaack D., 2014, WORD ORGANIC AGR STA, P207
   Solomon M. R., 2010, CONSUMER BEHAV EUROP
   SPILLER A, 2004, ANAL KAUFVERHALTENS
   Teisl MF, 2008, J ECON PSYCHOL, V29, P140, DOI 10.1016/j.joep.2007.04.002
   Teisl MF, 1999, AM J AGR ECON, V81, P1066, DOI 10.2307/1244085
   Vermeir I, 2006, J AGR ENVIRON ETHIC, V19, P169, DOI 10.1007/s10806-005-5485-3
   Wissenschaftliche Beirate fur Verbraucher- und Ernahrungspolitik sowie Agrarpolitik des Bundesministeriums fur Ernahrung Landwirtschaft und Verbraucherschutz ( WB), 2011, POL FOOD LAB, P34
   ZAICHKOWSKY JL, 1985, J CONSUM RES, V12, P341, DOI 10.1086/208520
   Zander K, 2012, INT J CONSUM STUD, V36, P307, DOI 10.1111/j.1470-6431.2011.00998.x
   Zander K, 2010, FOOD QUAL PREFER, V21, P495, DOI 10.1016/j.foodqual.2010.01.006
   Zanoli R., 2002, British Food Journal, V104, P643, DOI 10.1108/00070700210425930
   Zanoli R, 2004, EUROPEAN CONSUMER OR
NR 51
TC 12
Z9 12
U1 2
U2 41
PU EMERALD GROUP PUBLISHING LTD
PI BINGLEY
PA HOWARD HOUSE, WAGON LANE, BINGLEY BD16 1WA, W YORKSHIRE, ENGLAND
SN 0007-070X
EI 1758-4108
J9 BRIT FOOD J
JI Br. Food J.
PY 2015
VL 117
IS 5
BP 1506
EP 1526
DI 10.1108/BFJ-08-2014-0298
PG 21
WC Agricultural Economics & Policy; Food Science & Technology
SC Agriculture; Food Science & Technology
GA CI3KA
UT WOS:000354645400006
DA 2021-02-01
ER

PT J
AU Gerrard, C
   Janssen, M
   Smith, L
   Hamm, U
   Padel, S
AF Gerrard, Catherine
   Janssen, Meike
   Smith, Laurence
   Hamm, Ulrich
   Padel, Susanne
TI UK consumer reactions to organic certification logos
SO BRITISH FOOD JOURNAL
LA English
DT Article
DE United Kingdom; Consumer behaviour; Organic foods; Logos; Consumer
   perceptions; Certification logos
ID FOOD ASSURANCE; PERCEPTIONS
AB Purpose - The purpose of this paper is to consider whether UK consumers recognise and trust organic certification logos and whether the presence of these logos on a product increases consumer willingness to pay for that product.
   Design/methodology/approach - To ascertain the reaction of UK consumers to organic certification logos commonly used in the UK, this study makes use of three methods: focus groups, a consumer survey and a willingness to pay experiment (choice experiment).
   Findings - These three approaches reveal that UK consumers associate certain benefits with organic foods but are generally unaware of how the industry is regulated. With regards to trust of the logo, the standards they think underlie the logo and the inspection system that they think is associated with the logo, UK consumers rate the Soil Association and Organic Farmers and Growers logos more highly than the EU logo or products labelled with just the word "organic". They appear willing to pay a premium for the additional assurance that these two logos provide, suggesting that where they are recognised, certification logos are valued.
   Originality/value - To the authors' knowledge, no previous studies exist on whether UK consumers recognise and trust different organic certification logos. These findings show that where such logos are recognised they can help to give some assurance to the UK consumer and this is reflected in a willingness to pay a premium for foods labelled with the Soil Association and Organic Farmers and Growers certification logos, as opposed to no logo or the (less well known) EU logo.
C1 [Gerrard, Catherine; Smith, Laurence] Organ Res Ctr, Newbury, Berks, England.
   [Janssen, Meike; Hamm, Ulrich] Univ Kassel, Dept Agr & Food Mkt, Witzenhausen, Germany.
   [Padel, Susanne] Organ Res Ctr, Socioecon Resource Accounting Grp, Newbury, Berks, England.
RP Gerrard, C (corresponding author), Organ Res Ctr, Newbury, Berks, England.
EM catherine.g@organicresearchcentre.com
RI Hamm, Ulrich/AAI-6552-2020; Hamm, Ulrich/F-7886-2013; Padel,
   Susanne/M-7044-2017
OI Smith, Laurence/0000-0002-9898-9288; /0000-0001-7762-5592; Hamm,
   Ulrich/0000-0001-7444-3451; Janssen, Meike/0000-0002-7734-9409
FU European CommunityEuropean Community (EC);  [207727]
FX This publication was generated as part of the CERTCOST project agreement
   no. 207727 (www.certcost.org), with financial support from the European
   Community under the 7th Framework Programme. The publication reflects
   the views of the authors not those of the European Community, which is
   not to be held liable for any use that may be made of the information
   contained. The authors gratefully acknowledge funding from the European
   Community and would like to thank Louisa Winkler for proof-reading. The
   authors would also like to thank the three anonymous reviewers for their
   helpful comments on this paper.
CR Aertsens J, 2009, BRIT FOOD J, V111, P1140, DOI 10.1108/00070700910992961
   Batte MT, 2007, FOOD POLICY, V32, P145, DOI 10.1016/j.foodpol.2006.05.003
   Beaufort Research, 2010, CONS ATT ORG FOOD PH
   Brown E, 2009, APPETITE, V53, P183, DOI 10.1016/j.appet.2009.06.006
   Bryman A., 2008, SOCIAL RES METHODS
   Clarke N, 2008, J RURAL STUD, V24, P219, DOI 10.1016/j.jrurstud.2007.12.008
   Condor, 2005, CONS DEC MAK ORG PRO
   Cottingham M., 2008, HDB ORGANIC FAIR TRA, P29
   DEFRA, 2011, ORG STAT 2010 UK
   Eden S, 2008, FOOD POLICY, V33, P624, DOI 10.1016/j.foodpol.2008.02.003
   Eden S, 2008, J RURAL STUD, V24, P1, DOI 10.1016/j.jrurstud.2007.06.001
   Green M., 2004, ORGANIC FOOD FARMING
   Hensher D.A., 2005, APPL CHOICE ANAL PRI
   Hughner RS., 2007, J CONSUM BEHAV, V6, P94, DOI [10.1002/cb.210, DOI 10.1002/CB.210]
   Janssen M., 2011, Organic Agriculture, V1, P31, DOI 10.1007/s13165-010-0003-y
   Janssen M, 2011, CONSUMER PREFERENCES
   Janssen M, 2012, BRIT FOOD J, V114, P335, DOI 10.1108/00070701211213456
   Louviere J.J., 2000, STATED CHOICE METHOD
   Pearson D, 2011, RENEW AGR FOOD SYST, V26, P171, DOI 10.1017/S1742170510000499
   Pettinger C, 2004, APPETITE, V42, P307, DOI 10.1016/j.appet.2004.01.004
   Smithers J, 2008, J RURAL STUD, V24, P337, DOI 10.1016/j.jrurstud.2007.12.009
   Soil Association, 2011, ORG MARK REP 2011
   Wier M, 2008, FOOD POLICY, V33, P406, DOI 10.1016/j.foodpol.2008.01.002
   Willer H., 2011, WORLD ORGANIC AGR ST
   Yiridoe EK, 2005, RENEW AGR FOOD SYST, V20, P193, DOI 10.1079/RAF2005113
   Zander K., 2010, FARMER CONSUMER PART
NR 26
TC 20
Z9 20
U1 2
U2 40
PU EMERALD GROUP PUBLISHING LIMITED
PI BINGLEY
PA HOWARD HOUSE, WAGON LANE, BINGLEY BD16 1WA, W YORKSHIRE, ENGLAND
SN 0007-070X
J9 BRIT FOOD J
JI Br. Food J.
PY 2013
VL 115
IS 5
BP 727
EP 742
DI 10.1108/00070701311331517
PG 16
WC Agricultural Economics & Policy; Food Science & Technology
SC Agriculture; Food Science & Technology
GA 153WM
UT WOS:000319633200008
DA 2021-02-01
ER

PT J
AU Janssen, M
   Hamm, U
AF Janssen, Meike
   Hamm, Ulrich
TI Product labelling in the market for organic food: Consumer preferences
   and willingness-to-pay for different organic certification logos
SO FOOD QUALITY AND PREFERENCE
LA English
DT Article
DE Organic food; Organic logos; Consumer preferences; Willingness-to-pay;
   Credence goods; Random parameter logit models
ID MIXED LOGIT MODEL; CHOICE EXPERIMENTS; QUALITY; PERCEPTION; SAFETY;
   INFORMATION; EFFICIENCY; KNOWLEDGE; BEHAVIOR; BEEF
AB Product labelling with organic certification logos is a tool for signalling consumers that a product is a certified organic product. In many European countries, several different organic labelling schemes exist in the market. The aim of this paper is to elicit whether consumers prefer certain organic labelling schemes over others, to give recommendations for market actors in the organic sector. By means of choice experiments and structured interviews with 2441 consumers of organic food in six European countries, consumer preferences and willingness-to-pay (WTP) for different organic logos were analysed. The results of the random parameter logit models showed that the WTP differed considerably between the tested logos. Consumer perceptions of organic labelling schemes turned out to be of subjective nature and in many cases not based on objective knowledge. We conclude that it is advisable to label organic products with well-known organic certification logos that consumers trust. Organisations owning an organic labelling scheme should put effort into measures for increasing consumer awareness of the logo and forming consumer perceptions and attitudes regarding the underlying scheme in terms of standards and control regime. (C) 2012 Elsevier Ltd. All rights reserved.
C1 [Janssen, Meike; Hamm, Ulrich] Univ Kassel, Fac Organ Agr Sci, D-37213 Witzenhausen, Germany.
RP Janssen, M (corresponding author), Univ Kassel, Fac Organ Agr Sci, Steinstr 19, D-37213 Witzenhausen, Germany.
EM m.janssen@uni-kassel.de; hamm@uni-kassel.de
RI Hamm, Ulrich/F-7886-2013; Hamm, Ulrich/AAI-6552-2020
OI Hamm, Ulrich/0000-0001-7444-3451; Janssen, Meike/0000-0002-7734-9409
FU CERTCOST [207727]; European CommunityEuropean Community (EC)
FX This publication was generated as part of the CERTCOST Project,
   agreement No. 207727 (http://www.certcost.org), with financial support
   from the European Community under the 7th Framework Programme. The
   publication reflects the views of the authors and not those of the
   European Community, who is not to be held liable for any use that may be
   made of the information contained. The authors gratefully acknowledge
   funding from the European Community.
CR Aaker D. A., 2010, MARKETING RES
   Aarset B., 2004, British Food Journal, V106, P93, DOI 10.1108/00070700410516784
   Aertsens J, 2009, BRIT FOOD J, V111, P1140, DOI 10.1108/00070700910992961
   Alba JW, 2000, J CONSUM RES, V27, P123, DOI 10.1086/314317
   Albersmeier F., 2010, INT J FOOD SYSTEM DY, V1, P69
   [Anonymous], 2007, OFFICIAL J EUROPEA L, VL 189, P1
   [Anonymous], 2009, FODEVARESTYRELSENS V
   [Anonymous], 2010, OFFICIAL J EUROPEA L, VL84, P19
   [Anonymous], 2008, BEKENDTGORELSE OKOLO
   Breidert C., 2006, INNOV MARK, V2, P8, DOI DOI 10.1007/978-3-8350-9244-0
   CORTINA JM, 1993, J APPL PSYCHOL, V78, P98, DOI 10.1037/0021-9010.78.1.98
   DARBY MR, 1973, J LAW ECON, V16, P67, DOI 10.1086/466756
   Demeter e.V., 2010, RICHTL ZERT DEM BIOD
   Demeter e.V., 2011, RICHTL ZERT DEM BIOD
   Dhar R, 2003, J MARKETING RES, V40, P146, DOI 10.1509/jmkr.40.2.146.19229
   Gao ZF, 2009, AM J AGR ECON, V91, P795, DOI 10.1111/j.1467-8276.2009.01259.x
   Golan E., 2001, J CONSUMER POLICY, V24, P117, DOI DOI 10.1023/A:1012272504846
   Grunert KG, 2005, EUR REV AGRIC ECON, V32, P369, DOI 10.1093/eurrag/jbi011
   Hair J. F., 2010, MULTIVARIATE DATA AN
   Hensher D.A., 2005, APPL CHOICE ANAL PRI
   Hensher DA, 2003, TRANSPORTATION, V30, P133, DOI 10.1023/A:1022558715350
   Hoefkens C, 2009, BRIT FOOD J, V111, P1062, DOI 10.1108/00070700910992916
   Hoogland CT, 2007, APPETITE, V49, P47, DOI 10.1016/j.appet.2006.11.009
   Hughner RS., 2007, J CONSUM BEHAV, V6, P94, DOI [10.1002/cb.210, DOI 10.1002/CB.210]
   Jahn G, 2005, J CONSUM POLICY, V28, P53, DOI 10.1007/s10603-004-7298-6
   Janssen M., 2011, Organic Agriculture, V1, P31, DOI 10.1007/s13165-010-0003-y
   Janssen M, 2011, CONSUMER PREFERENCES
   Krystallis A., 2008, Journal of Consumer Behaviour, V7, P164, DOI 10.1002/cb.244
   LANCASTER KJ, 1966, J POLIT ECON, V74, P132, DOI 10.1086/259131
   Layton DF, 2000, REV ECON STAT, V82, P616, DOI 10.1162/003465300559091
   Lea E, 2005, BRIT FOOD J, V107, P855, DOI 10.1108/00070700510629797
   Lockshin L, 2006, FOOD QUAL PREFER, V17, P166, DOI 10.1016/j.foodqual.2005.03.009
   Loureiro ML, 2007, FOOD POLICY, V32, P496, DOI 10.1016/j.foodpol.2006.11.006
   Louviere J.J., 2000, STATED CHOICE METHOD
   Lusk JL, 2004, AM J AGR ECON, V86, P467, DOI 10.1111/j.0092-5853.2004.00592.x
   Marangon F., 2007, J AGR FOOD IND ORG, V5, P1, DOI DOI 10.2202/1542-0485.1149
   McEachern MG, 2008, INT J CONSUM STUD, V32, P414, DOI 10.1111/j.1470-6431.2008.00712.x
   McFadden D., 1974, FRONTIERS ECONOMETRI, P105, DOI DOI 10.1108/EB028592
   Millock K., 2002, 12 ANN EAERE C JUN 2
   Napolitano F, 2010, FOOD QUAL PREFER, V21, P207, DOI 10.1016/j.foodqual.2009.08.007
   Naspetti S., 2005, RES SUSTAINABLE SYST, P394
   Naspetti S, 2009, J FOOD PROD MARK, V15, P249, DOI 10.1080/10454440902908019
   Padel S, 2005, BRIT FOOD J, V107, P606, DOI 10.1108/00070700510611002
   Revelt D, 1998, REV ECON STAT, V80, P647, DOI 10.1162/003465398557735
   Rigby D, 2009, ENVIRON RESOUR ECON, V42, P279, DOI 10.1007/s10640-008-9227-7
   Roe B, 2007, AM J AGR ECON, V89, P1020, DOI 10.1111/j.1467-8276.2007.01024.x
   Sawyer EN, 2009, J INT FOOD AGRIBUS M, V21, P44, DOI 10.1080/08974430802480644
   Schaack D., 2011, WORLD ORGANIC AGR ST, P156
   Soil Association Ltd, 2010, ORG STAND
   Solomon M., 2006, CONSUMER BEHAV EUROP
   Suisse Bio, 2011, RICHTL ERZ VER HAND
   THURSTONE LL, 1987, AM J PSYCHOL, V100, P587, DOI 10.2307/1422696
   Van Loo EJ, 2011, FOOD QUAL PREFER, V22, P603, DOI 10.1016/j.foodqual.2011.02.003
   Wier M, 2008, FOOD POLICY, V33, P406, DOI 10.1016/j.foodpol.2008.01.002
   Yiridoe EK, 2005, RENEW AGR FOOD SYST, V20, P193, DOI 10.1079/RAF2005113
   Zander K, 2010, FOOD QUAL PREFER, V21, P495, DOI 10.1016/j.foodqual.2010.01.006
NR 56
TC 227
Z9 230
U1 14
U2 222
PU ELSEVIER SCI LTD
PI OXFORD
PA THE BOULEVARD, LANGFORD LANE, KIDLINGTON, OXFORD OX5 1GB, OXON, ENGLAND
SN 0950-3293
EI 1873-6343
J9 FOOD QUAL PREFER
JI Food. Qual. Prefer.
PD JUL
PY 2012
VL 25
IS 1
BP 9
EP 22
DI 10.1016/j.foodqual.2011.12.004
PG 14
WC Food Science & Technology
SC Food Science & Technology
GA 925LT
UT WOS:000302763400002
DA 2021-02-01
ER

PT J
AU Tung, SJ
   Shih, CC
   Wei, S
   Chen, YH
AF Tung, Shih-Jui
   Shih, Ching-Chun
   Wei, Sherrie
   Chen, Yu-Hua
TI Attitudinal inconsistency toward organic food in relation to purchasing
   intention and behavior An illustration of Taiwan consumers
SO BRITISH FOOD JOURNAL
LA English
DT Article
DE Organic agriculture; Organic foods; Consumer attitudes; Willingness to
   pay a premium; Buying behaviour; Trust; Consumer behaviour; Taiwan
ID WILLINGNESS-TO-PAY; PLANNED BEHAVIOR; PRODUCTS; CONSUMPTION; PERCEPTION;
   SAFETY; GREEN; TRUST; VALUES; MARKET
AB Purpose - This study aims to examine the attitudinal inconsistency among Taiwanese consumers toward organic agriculture/food, and its relationship to their willingness to pay a premium and purchase for organic product.
   Design/methodology/approach - A telephone survey consisting of 913 households was made to reach an estimated 3.3 percent sampling error with 95 percent confidence level.
   Findings - It was found that those who were female, who had higher occupation prestige, who had college education levels, who were aged in their 40s, and who possessed an optimistic opinion toward the necessity of organic farming tend to pay a premium for and buy organic food. The majority of Taiwanese respondents showed a high level of concern about pesticides but a low trust in organic food, which revealed an attitudinal inconsistency toward organic agriculture/food. A multiple discriminant analysis with a moderating variable shows that consumers' trust in organic food and their pesticide concern jointly explain the respondents' willingness to pay a premium and purchasing behavior. The influence of consumers' pesticide concern on their willingness to pay a premium and purchase actually depends on their levels of trust.
   Originality/value - As a whole, lack of trust and confusing organic product certification levels is the main barrier to Taiwan's organic agriculture development. Further communication and policy modification is needed to reinforce consumers' confidence in organic agriculture/food.
C1 [Tung, Shih-Jui] Natl Chung Hsing Univ, Grad Inst Bioind Management, Taichung 40227, Taiwan.
   [Shih, Ching-Chun] Chien Kuo Technol Univ, Dept Beauty Sci, Changhua, Taiwan.
   [Wei, Sherrie] Chien Kuo Technol Univ, Dept Int Business Adm, Changhua, Taiwan.
   [Chen, Yu-Hua] Natl Taiwan Univ, Dept Bioind Commun & Dev, Taipei 10764, Taiwan.
RP Tung, SJ (corresponding author), Natl Chung Hsing Univ, Grad Inst Bioind Management, Taichung 40227, Taiwan.
EM sjtung@nchu.edu.tw
OI Chen, Yu-Hua/0000-0001-6925-148X
CR Ajzen I, 2001, ANNU REV PSYCHOL, V52, P27, DOI 10.1146/annurev.psych.52.1.27
   Allen P., 2000, Agriculture and Human Values, V17, P221, DOI 10.1023/A:1007640506965
   Baldinger AL, 1996, J ADVERTISING RES, V36, P22
   Batte MT, 2007, FOOD POLICY, V32, P145, DOI 10.1016/j.foodpol.2006.05.003
   BERGER IE, 1989, J CONSUM RES, V16, P269, DOI 10.1086/209213
   Boccaletti S., 2000, INT FOOD AGRIBUS MAN, V3, P297, DOI DOI 10.1016/S1096-7508(01)00049-0
   Brom FWA, 2000, J AGR ENVIRON ETHIC, V12, P127, DOI 10.1023/A:1009586529518
   Carrigan M, 2001, J CONSUM MARK, V18, P560, DOI 10.1108/07363760110410263
   Chen MF, 2007, FOOD QUAL PREFER, V18, P1008, DOI 10.1016/j.foodqual.2007.04.004
   Chryssochoidis G., 2000, EUR J MARKETING, V34, P705, DOI DOI 10.1108/03090560010321992
   Davies A., 1995, British Food Journal, V97, P17, DOI 10.1108/00070709510104303
   Diamantopoulos A, 2003, J BUS RES, V56, P465, DOI 10.1016/S0148-2963(01)00241-7
   DITTUS KL, 1996, FAMILY CONSUMER SCI, V24, P406
   Dreezens E, 2005, APPETITE, V44, P115, DOI 10.1016/j.appet.2004.07.003
   Essoussi LH, 2010, J CONSUM MARK, V27, P458, DOI 10.1108/07363761011063358
   Fotopoulos C., 2002, British Food Journal, V104, P730, DOI 10.1108/00070700210443110
   GIL JM, 2000, INT FOOD AGRIBUS MAN, V3, P207, DOI DOI 10.1016/S1096-7508(01)00040-4
   Grunert KG, 2005, EUR REV AGRIC ECON, V32, P369, DOI 10.1093/eurrag/jbi011
   GRUNERT SC, 1995, J ECON PSYCHOL, V16, P39, DOI 10.1016/0167-4870(94)00034-8
   Huotilainen A, 2006, FOOD QUAL PREFER, V17, P353, DOI 10.1016/j.foodqual.2005.04.005
   IFOAM, 2011, GROWTH ORG CONT
   Kalafatis SP, 1999, J CONSUM MARK, V16, P441, DOI 10.1108/07363769910289550
   Kim HY, 2011, J CONSUM MARK, V28, P40, DOI 10.1108/07363761111101930
   Krystallis A, 2005, BRIT FOOD J, V107, P320, DOI 10.1108/00070700510596901
   Laroche M, 2001, J CONSUM MARK, V18, P503, DOI 10.1108/EUM0000000006155
   Lea E, 2005, BRIT FOOD J, V107, P855, DOI 10.1108/00070700510629797
   Lee JA, 1999, PSYCHOL MARKET, V16, P373, DOI 10.1002/(SICI)1520-6793(199908)16:5<373::AID-MAR1>3.0.CO;2-S
   Lingreen A., 2003, BRIT FOOD J, V105, P310
   Lobb AE, 2007, FOOD QUAL PREFER, V18, P384, DOI 10.1016/j.foodqual.2006.04.004
   Lockie S, 2004, APPETITE, V43, P135, DOI 10.1016/j.appet.2004.02.004
   Lockie S, 2002, SOCIOL RURALIS, V42, P23, DOI 10.1111/1467-9523.00200
   Magkos F, 2006, CRIT REV FOOD SCI, V46, P23, DOI 10.1080/10408690490911846
   Makatouni A., 2002, British Food Journal, V104, P345, DOI 10.1108/00070700210425769
   McEachern M. G., 2002, INT J CONSUM STUD, V26, P85, DOI DOI 10.1046/J.1470-6431.2002.00199.X
   Munnichs G, 2004, J AGR ENVIRON ETHIC, V17, P113, DOI 10.1023/B:JAGE.0000017391.41994.d2
   Oni OA, 2005, J CENT EUR AGRIC, V6, P381
   Padel S, 2005, BRIT FOOD J, V107, P606, DOI 10.1108/00070700510611002
   Rimal A., 2001, INT J CONSUM STUD, V25, P43, DOI [10.1111/j.1470-6431.2001.00162.x, DOI 10.1111/J.1470-6431.2001.00162.X]
   Rimal AP, 2005, BRIT FOOD J, V107, P84, DOI 10.1108/00070700510579162
   Robinson R, 2003, AGRIC HUMAN VALUES, V20, P177, DOI 10.1023/A:1024017610510
   Roitner-Schobesberger B, 2008, FOOD POLICY, V33, P112, DOI 10.1016/j.foodpol.2007.09.004
   Saba A, 2003, FOOD QUAL PREFER, V14, P637, DOI 10.1016/S0950-3293(02)00188-X
   Smith D., 1999, INT J SOC ECON, V26, P724
   *SOIL ASS, 2000, BIOD BEN ORG FARM
   Soler F., 2002, British Food Journal, V104, P670, DOI 10.1108/00070700210425921
   Squires L, 2001, J CONSUM MARK, V18, P392, DOI 10.1108/07363760110398754
   SWANSON RB, 1993, HOME ECON RES J, V22, P138
   Tanner C, 2003, PSYCHOL MARKET, V20, P883, DOI 10.1002/mar.10101
   Tarkiainen A, 2005, BRIT FOOD J, V107, P808, DOI 10.1108/00070700510629760
   Thompson GD, 1998, AM J AGR ECON, V80, P277, DOI 10.2307/1244500
   Thompson GD, 1998, AM J AGR ECON, V80, P1113, DOI 10.2307/1244214
   Torjusen H, 2001, FOOD QUAL PREFER, V12, P207, DOI 10.1016/S0950-3293(00)00047-1
   Tuu HH, 2009, ASIA PAC J MARKET LO, V21, P521, DOI 10.1108/13555850910997571
   Vermeir I, 2006, J AGR ENVIRON ETHIC, V19, P169, DOI 10.1007/s10806-005-5485-3
   Weatherell C, 2003, J RURAL STUD, V19, P233, DOI 10.1016/S0743-0167(02)00083-9
   Yee WMS, 2005, BRIT FOOD J, V107, P841, DOI 10.1108/00070700510629788
NR 56
TC 44
Z9 44
U1 0
U2 60
PU EMERALD GROUP PUBLISHING LIMITED
PI BINGLEY
PA HOWARD HOUSE, WAGON LANE, BINGLEY BD16 1WA, W YORKSHIRE, ENGLAND
SN 0007-070X
EI 1758-4108
J9 BRIT FOOD J
JI Br. Food J.
PY 2012
VL 114
IS 6-7
BP 997
EP 1015
DI 10.1108/00070701211241581
PG 19
WC Agricultural Economics & Policy; Food Science & Technology
SC Agriculture; Food Science & Technology
GA 990FV
UT WOS:000307617300017
DA 2021-02-01
ER

PT J
AU Sangkumchaliang, P
   Huang, WC
AF Sangkumchaliang, Parichard
   Huang, Wen-Chi
TI Consumers' Perceptions and Attitudes of Organic Food Products in
   Northern Thailand
SO INTERNATIONAL FOOD AND AGRIBUSINESS MANAGEMENT REVIEW
LA English
DT Article
DE organic food; consumer behavior; food labels; consumer awareness
ID WILLINGNESS-TO-PAY; CONSUMPTION; BEHAVIOR; FARMERS; SOUTH
AB The adoption of organic production and processing is highly determined by market demand. Therefore, this is reflected in consumers' perceptions and attitudes towards organic food products. This research draws on a survey of 390 respondents. Results indicated that the main reasons for purchasing organic food products are an expectation of a healthier and environmentally friendly means of production. Organic buyers tend to be older and higher educated than those who do not buy them. In addition, consumers' trust in the authenticity of the goods and price are also issues. However, the main barrier to increase the market share of organic food products is consumer information.
C1 [Huang, Wen-Chi] NPUST, Grad Inst Agribusiness Management, Neipu 912, Pingtung, Taiwan.
   [Sangkumchaliang, Parichard] NPUST, Dept Trop Agr & Int Cooperat, Neipu 912, Pingtung, Taiwan.
RP Huang, WC (corresponding author), NPUST, Grad Inst Agribusiness Management, 1 Shuefu Rd, Neipu 912, Pingtung, Taiwan.
EM poy_pari@hotmail.com; wenchi@mail.npust.edu.tw
RI Huang, Wen-Chi/B-4136-2014
OI Huang, Wen-Chi/0000-0003-4427-9325
CR Aguirre JA, 2007, BRIT FOOD J, V109, P145, DOI 10.1108/00070700710725509
   Ahmad SitiNorBayaah., 2010, INT J BUSINESS MANAG, V5, P105, DOI [DOI 10.5539/IJBM.V5N2P105, 10.5539/ijbm.v5n2p105]
   Aikenhead A., 2009, CONPARISON PUTATIVE
   AJZEN I, 1991, ORGAN BEHAV HUM DEC, V50, P179, DOI 10.1016/0749-5978(91)90020-T
   Aryal K. P., 2009, Journal of Agriculture and Environment, V10, P12
   Batte MT, 2007, FOOD POLICY, V32, P145, DOI 10.1016/j.foodpol.2006.05.003
   Beaverson J., 2003, OSU AED EC, V38, P1
   Briz T, 2009, FOOD POLICY, V34, P295, DOI 10.1016/j.foodpol.2008.11.004
   de Magistris T, 2008, BRIT FOOD J, V110, P929, DOI 10.1108/00070700810900620
   Engel W.E., 2008, THESIS U PRETORIA PR
   Essoussi LH, 2008, J CONSUM MARK, V25, P95, DOI 10.1108/07363760810858837
   Fotopoulos C., 2002, British Food Journal, V104, P730, DOI 10.1108/00070700210443110
   Ghorbani M., 2009, Trends in Agricultural Economics, V2, P10
   Gil J. M., 2006, Acta Agricultura Scandinavica. Section C, Food Economics, V3, P109, DOI 10.1080/16507540601127656
   Gracia A, 2007, SPAN J AGRIC RES, V5, P439, DOI 10.5424/sjar/2007054-5356
   Gracia A, 2008, FOOD POLICY, V33, P386, DOI 10.1016/j.foodpol.2007.12.002
   Haghiri M, 2009, INT FOOD AGRIBUS MAN, V12, P81
   IPMDANIDA, 2003, DID YOU TAK YOUR POI
   IPMDANIDA, 2004, PEST HLTH SURV DAT F
   Krystallis A, 2005, BRIT FOOD J, V107, P320, DOI 10.1108/00070700510596901
   Lea E, 2005, BRIT FOOD J, V107, P855, DOI 10.1108/00070700510629797
   Makatouni A., 2002, British Food Journal, V104, P345, DOI 10.1108/00070700210425769
   Ndungu Samuel K, 2006, DEV COUNSUMER AWAREN
   Onyango BM, 2007, BRIT FOOD J, V109, P399, DOI 10.1108/00070700710746803
   Padel S, 2005, BRIT FOOD J, V107, P606, DOI 10.1108/00070700510611002
   Panyakul V., 2008, GREENNET FDN, P2
   Pattanapant A, 2009, ASIA PACIFIC DEV J, V16, P115, DOI DOI 10.18356/341adb3e-en
   Prasertsri P., 2006, GLOBAL AGR INFORM NE
   Radman M, 2005, BRIT FOOD J, V107, P263, DOI 10.1108/00070700510589530
   Roitner-Schobesberger B, 2008, FOOD POLICY, V33, P112, DOI 10.1016/j.foodpol.2007.09.004
   Sangkumchaliang P, 2010, CONSUMERS PERCEPTION, P81
   Shepherd R, 2005, AMBIO, V34, P352, DOI 10.1639/0044-7447(2005)034[0352:DOCBRT]2.0.CO;2
   Squires L, 2001, J CONSUM MARK, V18, P392, DOI 10.1108/07363760110398754
   SRITHAMMA S, 2005, FOOD SAFETY PROGRAMM
   Storstad O, 2003, AGRIC HUMAN VALUES, V20, P151, DOI 10.1023/A:1024069627349
   Thapinta A, 2000, ENVIRON MONIT ASSESS, V60, P103, DOI 10.1023/A:1006156313253
   Tsakiridou E, 2008, INT J RETAIL DISTRIB, V36, P158, DOI 10.1108/09590550810853093
   UNDP (United Nations Development Programme), 2007, THAIL HUM DEV REP 20
   Voon JP, 2011, INT FOOD AGRIBUS MAN, V14, P103
   Willer H., 2009, WORLD ORGANIC AGR ST
   Wyatt B., 2009, CHALLLENGES AGRARIAN, P2
NR 41
TC 50
Z9 52
U1 2
U2 27
PU WAGENINGEN ACADEMIC PUBLISHERS
PI WAGENINGEN
PA PO BOX 220, WAGENINGEN, 6700 AE, NETHERLANDS
SN 1559-2448
J9 INT FOOD AGRIBUS MAN
JI Int. Food Agribus. Manag. Rev.
PY 2012
VL 15
IS 1
BP 87
EP 102
PG 16
WC Agricultural Economics & Policy
SC Agriculture
GA 967VI
UT WOS:000305935500006
OA DOAJ Gold
DA 2021-02-01
ER

PT J
AU Janssen, M
   Hamm, U
AF Janssen, Meike
   Hamm, Ulrich
TI The mandatory EU logo for organic food: consumer perceptions
SO BRITISH FOOD JOURNAL
LA English
DT Article
DE Organic foods; EU logo; Indication of origin; Consumer perceptions;
   Consumers; Product identification; European Union; International
   standards; Food products; Logos
AB Purpose - In July 2010, a mandatory European Union (EU) logo for organic food was introduced to strengthen the organic sector by making the identification of organic products easier for consumers. The present study aims to analyse how consumers in five EU countries view a mandatory EU logo for organic food and to give recommendations for agrarian decision makers and market actors in the organic sector.
   Design/methodology/approach - The study is based on a combination of qualitative and quantitative methods to provide a comprehensive picture of consumer views. Focus group discussions were conducted with consumers in the Czech Republic, Denmark, Germany, Italy and the UK. A subsequent survey with 2,042 participants was carried out to quantify consumer views on key issues and analyse country differences. Finally, the results of the qualitative and quantitative study were brought together.
   Findings - While the introduction of a mandatory EU logo for organic food was generally welcomed in all countries, trust in he underlying production standards and the inspection system was not very pronounced (except in Italy). The authors conclude that the introduction of the new EU logo should be supported by communication campaigns to make clear what the new logo stands for and remove unfounded consumer concerns regarding the downscaling of standards and the trustworthiness of the inspection system.
   Originality/value - To the authors' knowledge, no previous studies exist on consumer views on a mandatory EU logo for organic food. The recommendations drawn from their findings can help to reach the objectives con nected with the introduction of the mandatory EU logo.
C1 [Janssen, Meike; Hamm, Ulrich] Univ Kassel, Dept Agr & Food Mkt, Fac Organ Agr Sci, Witzenhausen, Germany.
RP Janssen, M (corresponding author), Univ Kassel, Dept Agr & Food Mkt, Fac Organ Agr Sci, Witzenhausen, Germany.
EM M.Janssen@uni-kassel.de
RI Hamm, Ulrich/AAI-6552-2020; Hamm, Ulrich/F-7886-2013
OI Hamm, Ulrich/0000-0001-7444-3451; Janssen, Meike/0000-0002-7734-9409
FU European CommunityEuropean Community (EC) [207727]
FX The authors would like to thank two anonymous reviewers for their
   valuable comments which helped to considerably improve the manuscript.
   They thank the following partners for their contribution to data
   collection: Lukas Zagata and Michal Lostak, Czech University of Life
   Sciences Prague; Lizzie Melby Jespersen and Simon Oiling Rebsdorf,
   International Centre for Research in Organic Food Systems (ICROFS),
   Denmark; Simona Naspetti and Raffaele Zanoli, Polytechnic University of
   Marche, Italy; Susanne Padel, Laurence Smith and Catherine Gerrard, The
   Organic Research Centre, UK. This publication was generated as part of
   the CERTCOST Project, agreement no. 207727 (www.certcost.org), with
   financial support from the European Community under the 7th Framework
   Programme. The publication reflects the views of the authors and not
   those of the European Community, which is not to be held liable for any
   use that may be made of the information contained. The authors
   gratefully acknowledge funding from the European Community.
CR Aaker D. A., 2010, MARKETING RES
   Aarset B., 2004, British Food Journal, V106, P93, DOI 10.1108/00070700410516784
   Aertsens J, 2009, BRIT FOOD J, V111, P1140, DOI 10.1108/00070700910992961
   Albersmeier F., 2010, International Journal on Food System Dynamics, V1, P69
   [Anonymous], 2008, OFFICIAL J EUROPEA L, V250, P1
   Bryman A., 2008, SOCIAL RES METHODS
   Conner D., 2002, J FOOD DISTRIBUTION, V33, P46
   DARBY MR, 1973, J LAW ECON, V16, P67, DOI 10.1086/466756
   *EUR COMM, 1991, OFFICIAL J EUROPEA L, V198, P1
   European Commision (EC), 2007, OFFICIAL J EUROPEA L, VL189, P1
   European Community, 2010, OFFICIAL J EUROPEA L, VL84, P19
   [FiBL AMI], 2010, UMS BIOL EUR 2008
   Finch H., 2006, QUALITATIVE RES PRAC, P170
   Glaser J., 2006, EXPERTENINTERVIEWS Q
   Golan E., 2001, J CONSUMER POLICY, V24, P117, DOI DOI 10.1023/A:1012272504846
   Hoefkens C, 2009, BRIT FOOD J, V111, P1062, DOI 10.1108/00070700910992916
   Hoogland CT, 2007, APPETITE, V49, P47, DOI 10.1016/j.appet.2006.11.009
   Hughner RS., 2007, J CONSUM BEHAV, V6, P94, DOI [10.1002/cb.210, DOI 10.1002/CB.210]
   Jahn G, 2005, J CONSUM POLICY, V28, P53, DOI 10.1007/s10603-004-7298-6
   Janssen M, 2009, RENEW AGR FOOD SYST, V24, P205, DOI 10.1017/S1742170509990056
   Krystallis A., 2008, Journal of Consumer Behaviour, V7, P164, DOI 10.1002/cb.244
   Lea E, 2005, BRIT FOOD J, V107, P855, DOI 10.1108/00070700510629797
   Mayring P., 2003, QUALITATIVE INHALTSA
   McCluskey J., 2000, AGR RESOURCE EC REV, V29, P1, DOI DOI 10.1017/S1068280500001386
   Ness MR, 2010, FOOD QUAL PREFER, V21, P100, DOI 10.1016/j.foodqual.2009.08.012
   Padel S, 2005, BRIT FOOD J, V107, P606, DOI 10.1108/00070700510611002
   PADEL S, 2009, WORLD ORGANIC AGR ST, P155
   Ritchie J, 2006, QUALITATIVE RES PRAC, P219
   Roe B, 2007, AM J AGR ECON, V89, P1020, DOI 10.1111/j.1467-8276.2007.01024.x
   Sawyer EN, 2009, J INT FOOD AGRIBUS M, V21, P44, DOI 10.1080/08974430802480644
   Thomas W. I., 1928, CHILD AM BEHAV PROBL
   TNS Opinion & Social, 2009, EUR 72 PUBL OP EUR U
   Verbeke W, 2008, P NUTR SOC, V67, P281, DOI 10.1017/S0029665108007179
   Zander K, 2010, FOOD QUAL PREFER, V21, P495, DOI 10.1016/j.foodqual.2010.01.006
NR 34
TC 36
Z9 37
U1 0
U2 32
PU EMERALD GROUP PUBLISHING LTD
PI BINGLEY
PA HOWARD HOUSE, WAGON LANE, BINGLEY BD16 1WA, W YORKSHIRE, ENGLAND
SN 0007-070X
EI 1758-4108
J9 BRIT FOOD J
JI Br. Food J.
PY 2012
VL 114
IS 2-3
BP 335
EP 352
DI 10.1108/00070701211213456
PG 18
WC Agricultural Economics & Policy; Food Science & Technology
SC Agriculture; Food Science & Technology
GA 930MA
UT WOS:000303142300012
DA 2021-02-01
ER

PT J
AU Chen, J
   Lobo, A
AF Chen, Jue
   Lobo, Antonio
TI Organic food products in China: determinants of consumers' purchase
   intentions
SO INTERNATIONAL REVIEW OF RETAIL DISTRIBUTION AND CONSUMER RESEARCH
LA English
DT Article
DE organic food; urban China; attitudes; pre-purchase evaluation; purchase
   intentions
ID BEHAVIORAL INTENTIONS; ATTITUDES; CONSUMPTION; CHOICE; HEALTH;
   CONSCIOUSNESS; ACCEPTANCE; PERCEPTION; PATTERNS; QUALITY
AB This article aims to investigate the dimensions influencing consumers' purchase intentions of organic food products in urban China. The conceptual model for this study was developed based on the theory of planned behaviour (TPB), consumer decision-making process (CDP) and the hierarchy of effects model. The original survey instrument comprised of 52 statements and data were collected in China in two stages, i.e. 200 valid online responses were collected for the purpose of the pilot study and later 960 paper-based responses were obtained from four major Chinese cities. Data analysis was performed using exploratory factor analysis, confirmatory factor analysis and structural equation modelling (SEM). The findings of this study revealed that Chinese consumers' purchase of organic food products is influenced by the following dimensions: product, regulatory and lifestyle (variety seeking and self-indulgence). Additionally, the above-mentioned dimensions had a direct or indirect impact on pre-purchase evaluation and purchase intentions. Consumers' beliefs and attitudes towards the purchase of organic food products influenced pre-purchase evaluation, and finally pre-purchase evaluation impacted on the behavioural intention of existing and potential consumers.
C1 [Chen, Jue; Lobo, Antonio] Swinburne Univ Technol, Fac Business & Enterprise, John St, Melbourne, Vic 3122, Australia.
RP Lobo, A (corresponding author), Swinburne Univ Technol, Fac Business & Enterprise, John St, Melbourne, Vic 3122, Australia.
EM alobo@swin.edu.au
CR AJZEN I, 1969, J EXP SOC PSYCHOL, V5, P400, DOI 10.1016/0022-1031(69)90033-X
   Ajzen I., 1980, UNDERSTANDING ATTITU
   Ajzen I., 2005, ATTITUDES ATTITUDES
   ANDERSON JC, 1988, PSYCHOL BULL, V103, P411, DOI 10.1037/0033-2909.103.3.411
   Arvanitoyannis IS, 2003, J INT FOOD AGRIBUS M, V15, P93, DOI 10.1300/J047v15n01_06
   Baer N, 2007, SPREAD ORGANIC FOOD
   Barbara G.T., 2007, USING MULTIVARIATE S
   Barry T. F., 1990, INT J ADVERT, V9, P121, DOI DOI 10.1080/02650487.1990.11107138
   Batra R, 2000, J CONSUM PSYCHOL, V9, P83, DOI 10.1207/S15327663JCP0902_3
   Bennett R., 1999, EUR J MARKETING, V3, P291, DOI DOI 10.1108/03090569910253071
   Blackwell R. D., 2006, CONSUMER BEHAV
   Bollen K.A., 1989, STRUCTURAL EQUATIONS
   BONTIANKOMAH S, 2006, ORGANIC CONVENTIONAL
   Botonaki A, 2006, BRIT FOOD J, V108, P77, DOI 10.1108/00070700610644906
   Bower AB, 2001, J ADVERTISING, V30, P51, DOI 10.1080/00913367.2001.10673645
   Burton S, 1998, J ACAD MARKET SCI, V26, P293, DOI 10.1177/0092070398264003
   Cavana R.Y., 2001, APPL BUSINESS RES QU
   Chang HS, 2005, RENEW AGR FOOD SYST, V20, P155, DOI 10.1079/RAF2004103
   Chen MF, 2007, FOOD QUAL PREFER, V18, P1008, DOI 10.1016/j.foodqual.2007.04.004
   Chen MF, 2009, BRIT FOOD J, V111, P165, DOI 10.1108/00070700910931986
   Cronin JJ, 2000, J RETAILING, V76, P193, DOI 10.1016/S0022-4359(00)00028-2
   Cunningham Everarda, 2008, PRACTICAL GUIDE STRU
   de Magistris T, 2008, BRIT FOOD J, V110, P929, DOI 10.1108/00070700810900620
   Dou WY, 2006, J ADVERTISING, V35, P101, DOI 10.1080/00913367.2006.10639230
   Drichoutis AC, 2007, EUR J MARKETING, V41, P888, DOI 10.1108/03090560710752447
   Elizabeth Croll, 2006, CHINAS NEW CONSUMERS
   Ennis S., 2007, OECD J COMPETITION L, V9, P93
   Euromonitor International, 2008, CONS LIF CHIN
   Fishbein M., 1975, BELIEF ATTITUDE INTE
   Fotopoulos C., 2002, British Food Journal, V104, P730, DOI 10.1108/00070700210443110
   Fotopoulos C., 2002, BRIT FOOD J, V104, P233, DOI DOI 10.1108/00070700210425697
   Gallagher K., 2003, INT J CONSUM STUD, V27, P381, DOI DOI 10.1046/J.1470-6431.2003.00307.X
   Gil J.M., 2000, INT FOOD AGRIBUS MAN, V3, P207, DOI DOI 10.1016/S1096-7508(01)00040-4
   Grannis J, 2001, J INT FOOD AGRIBUS M, V13, P59, DOI 10.1300/J047v13n02_04
   Hair J., 2006, MULTIVARIATE DATA AN, V6th ed
   Harper G. C., 2002, British Food Journal, V104, P287, DOI 10.1108/00070700210425723
   Ho P, 2006, DEV CHANGE, V37, P227, DOI 10.1111/j.0012-155X.2006.00476.x
   Honkanen P., 2006, J CONSUM BEHAV, V5, P420, DOI DOI 10.1002/CB.190
   Hsu J., 2008, J CONSUM BEHAV, V7, P436, DOI DOI 10.1002/cb.262
   Hughner RS., 2007, J CONSUM BEHAV, V6, P94, DOI [10.1002/cb.210, DOI 10.1002/CB.210]
   IFOAM, 2009, ON EARTH MAN MINDS 2
   Klein JG, 1998, J MARKETING, V62, P89, DOI 10.2307/1251805
   Kline R. B., 2010, PRINCIPLES PRACTICE
   KOTLER P, 2001, MARKETING
   Kraft F B, 1993, J Health Care Mark, V13, P18
   Krystallis A, 2006, J FOOD PROD MARK, V12, P47, DOI 10.1300/J038v12n02_04
   Krystallis A, 2006, J INT CONSUM MARK, V19, P81, DOI 10.1300/J046v19n01_05
   Kwok S, 2006, ASIA PAC J MARKET LO, V18, P163, DOI 10.1108/13555850610675634
   LAVIDGE RJ, 1961, J MARKETING, V25, P59, DOI 10.2307/1248516
   Li Y., 2005, ZHEJIANG STAT, V2, P22
   Lindeman M, 2000, APPETITE, V34, P55, DOI 10.1006/appe.1999.0293
   Lockie S, 2002, SOCIOL RURALIS, V42, P23, DOI 10.1111/1467-9523.00200
   Lu Pierre Xiao, 2008, ELITE CHINA LUXURY C
   Magnusson MK, 2003, APPETITE, V40, P109, DOI 10.1016/S0195-6663(03)00002-3
   McDonald P., 2001, ORGANIC FOOD MARKET
   McEachern M. G., 2004, British Food Journal, V106, P534, DOI 10.1108/00070700410545737
   Millock K., 2004, 13 ANN C EUR ASS ENV
   Nunnally JC, 1967, PSYCHOMETRIC THEORY
   Ozcelik AO, 2008, BRIT FOOD J, V110, P948, DOI 10.1108/00070700810900639
   Padel S, 2005, BRIT FOOD J, V107, P606, DOI 10.1108/00070700510611002
   Pallant J., 2011, SPSS SURVIVAL MANUAL, V4th Edition
   Paull J., 2008, SUST CONS ALT AGR FO
   Peterson R., 2000, MARKET LETT, V11, P261, DOI [10.1023/A:1008191211004, DOI 10.1023/A:1008191211004]
   PILGRIM FJ, 1957, AM J CLIN NUTR, V5, P171
   Prasso S., 2007, FORTUNE, V155, P28
   Radman M, 2005, BRIT FOOD J, V107, P263, DOI 10.1108/00070700510589530
   Saba A, 2003, FOOD QUAL PREFER, V14, P637, DOI 10.1016/S0950-3293(02)00188-X
   Sanders R, 2006, DEV CHANGE, V37, P201, DOI 10.1111/j.0012-155X.2006.00475.x
   Sanjuan A.I., 2003, INT J CONSUM STUD, V27, P134, DOI DOI 10.1046/J.1470-6431.2003.00295.X
   Schifferstein HNJ, 1998, FOOD QUAL PREFER, V9, P119, DOI 10.1016/S0950-3293(97)00044-X
   SHIMP TA, 1987, J MARKETING RES, V24, P280, DOI 10.2307/3151638
   Squires L, 2001, J CONSUM MARK, V18, P392, DOI 10.1108/07363760110398754
   Steenkamp J.B., 1997, AGR MARKETING CONSUM
   Steenkamp JBE, 1991, INT J RES MARKETING, V8, P283, DOI DOI 10.1016/0167-8116(91)90027-5
   STEPTOE A, 1995, APPETITE, V25, P267, DOI 10.1006/appe.1995.0061
   Storstad O, 2003, AGRIC HUMAN VALUES, V20, P151, DOI 10.1023/A:1024069627349
   Tarkiainen A, 2005, BRIT FOOD J, V107, P808, DOI 10.1108/00070700510629760
   Thompson B, 1997, EDUC PSYCHOL MEAS, V57, P5, DOI 10.1177/0013164497057001001
   Tregear A., 1994, British Food Journal, V96, P21, DOI 10.1108/00070709410061032
   Uncles MD, 2008, INT REV RETAIL DISTR, V18, P473, DOI 10.1080/09593960802573351
   Verdurme A., 2002, British Food Journal, V104, P610, DOI 10.1108/00070700210425958
   Verhoef PC, 2005, EUR REV AGRIC ECON, V32, P245, DOI 10.1093/eurrag/jbi008
   Walsh AD, 1998, J ADVERTISING, V27, P23, DOI 10.1080/00913367.1998.10673560
   Wier M., 2002, British Food Journal, V104, P45, DOI 10.1108/00070700210418749
   Williams PRD, 2000, RISK ANAL, V20, P735, DOI 10.1111/0272-4332.205066
   Yang KCC, 2004, J MARK COMMUN, V10, P195, DOI 10.1080/1352726042000181657
   Yin S. J., 2008, AGR TECHNOL EC, V5, P81
   Yin SJ, 2010, J SCI FOOD AGR, V90, P1361, DOI 10.1002/jsfa.3936
   Yuan X., 2009, CHINA ORGANIC DIRECT
   Zhao Y., 2000, FOODSERVICE RES INT, V12, P197
   Zhou JX, 2010, J BUS RES, V63, P45, DOI 10.1016/j.jbusres.2009.01.010
   Zhou Z., 2008, WORKSH GUAR INT ORG
NR 92
TC 33
Z9 35
U1 0
U2 0
PU ROUTLEDGE JOURNALS, TAYLOR & FRANCIS LTD
PI ABINGDON
PA 2-4 PARK SQUARE, MILTON PARK, ABINGDON OX14 4RN, OXON, ENGLAND
SN 0959-3969
EI 1466-4402
J9 INT REV RETAIL DISTR
JI Int. Rev. Retail Distrib. Consum. Res.
PY 2012
VL 22
IS 3
SI SI
BP 293
EP 314
DI 10.1080/09593969.2012.682596
PG 22
WC Business
SC Business & Economics
GA VE2FS
UT WOS:000438710100005
DA 2021-02-01
ER

PT J
AU Van Loo, EJ
   Caputo, V
   Nayga, RM
   Meullenet, JF
   Ricke, SC
AF Van Loo, Ellen J.
   Caputo, Vincenzina
   Nayga, Rodolfo M., Jr.
   Meullenet, Jean-Francois
   Ricke, Steven C.
TI Consumers' willingness to pay for organic chicken breast: Evidence from
   choice experiment
SO FOOD QUALITY AND PREFERENCE
LA English
DT Article
DE Organic food; Organic meat; Organic chicken; Choice experiment; Consumer
   preference; WTP; MNL; RPL; Cheap talk
ID CHEAP TALK; HYPOTHETICAL BIAS; FOOD; PREFERENCES; ATTITUDES; VALIDITY;
   DEMAND; TESTS; BEEF; MODELS
AB This paper assesses consumers' willingness to pay (WTP) for organic chicken using a choice experiment. Specifically, we examined consumers' WTP for a general organic label and a USDA certified organic label on chicken breast. Our results indicate that consumers are willing to pay a premium of 1.193$/lb (34.8%) for the general organic label and 3.545 $/lb (103.5%) for the USDA organic label. WIT also differs between demographic groups as well as between different types of consumers based on the purchase frequency of organic meat products. The WTP premium for a general/USDA organic label was lowest for the non-buyers (-29.6% and 26.2%), followed by the occasional buyers (35.7% and 97.3%). The habitual buyers were willing to spend a premium of 146.6% for general and 244.3% for USDA certified organic labeled chicken breast. For all buyer types, USDA organic certification was valued more than the general organic label implying that consumers trust the USDA organic products more than a general organic label. (C) 2011 Elsevier Ltd. All rights reserved.
C1 [Van Loo, Ellen J.; Meullenet, Jean-Francois; Ricke, Steven C.] Univ Arkansas, Dept Food Sci, Fayetteville, AR 72704 USA.
   [Caputo, Vincenzina] Alma Mater Studiorum Univ Bologna, Dept Agr Econ & Engn, Bologna, Italy.
   [Nayga, Rodolfo M., Jr.] Univ Arkansas, Dept Agr Econ & Agribusiness, Fayetteville, AR 72701 USA.
RP Ricke, SC (corresponding author), Univ Arkansas, Dept Food Sci, 2650 N Young Ave, Fayetteville, AR 72704 USA.
EM sricke@uark.edu
RI Van Loo, Ellen J./A-9008-2012
OI Van Loo, Ellen J./0000-0002-0162-1760
FU USDA Food Safety Consortium; USDA/CSREES National Integrated Food Safety
   InitiativeUnited States Department of Agriculture (USDA) [406-2008
   51110]
FX This research was supported by a USDA Food Safety Consortium Grant and a
   USDA/CSREES National Integrated Food Safety Initiative Grant (#406-2008
   51110) awarded to S.C. Ricke.
CR Aadland D, 2003, AM J AGR ECON, V85, P492, DOI 10.1111/1467-8276.00136
   *AMI, 2010, POW MEAT IN DEPTH LO
   Barreiro-Hurle J, 2008, FOOD QUAL PREFER, V19, P360, DOI 10.1016/j.foodqual.2007.11.004
   Barreiro-Hurle J, 2010, J AGR ECON, V61, P426, DOI 10.1111/j.1477-9552.2010.00247.x
   Bellows A. C., 2008, J AGR FOOD IND ORG, V6, P2
   Bhat CR, 2003, TRANSPORT RES B-METH, V37, P837, DOI 10.1016/S0191-2615(02)00090-5
   BONTIANKOMAH S, 2006, ORGANIC CONVENTIONAL
   Bourn D, 2002, CRIT REV FOOD SCI, V42, P1, DOI 10.1080/10408690290825439
   Brown TC, 2003, J ENVIRON ECON MANAG, V46, P353, DOI 10.1016/S0095-0696(02)00041-4
   Brown Thomas, 1997, ENVIRON RESOUR ECON, V10, P109, DOI DOI 10.1023/A:1026403916622
   Brummett RG, 2007, ECON BULL, V2, P1
   *BUR LAB STAT, 2010, AV RET FOOD EN PRIC
   Canavari M, 2005, J FOOD PROD MARK, V11, P107, DOI 10.1300/J038v11n03_07
   CAPUTO V, 2010, 119 EAAE SEM SUST FO
   Carlsson F, 2005, ECON LETT, V89, P147, DOI 10.1016/j.econlet.2005.03.010
   Champ P. A., 2009, AGR RESOURCE EC REV, V38, P166, DOI DOI 10.1017/S106828050000318X
   Chang JB, 2009, AM J AGR ECON, V91, P518, DOI 10.1111/j.1467-8276.2008.01242.x
   Cummings RG, 1999, AM ECON REV, V89, P649, DOI 10.1257/aer.89.3.649
   CUMMINGS RG, 1995, AM ECON REV, V85, P260
   De Wilde E, 2008, J MARKETING RES, V45, P437, DOI 10.1509/jmkr.45.4.437
   DEVKOTA N, 2007, SO AGR EC ASS 2007 A, P1
   Eggers F, 2009, INT J RES MARK, V26, P108, DOI 10.1016/j.ijresmar.2009.01.002
   Fanatico A., 2008, ORGANIC POULTRY PROD
   Fleming CM, 2009, J ENVIRON MANAGE, V90, P284, DOI 10.1016/j.jenvman.2007.09.011
   Gao ZF, 2009, AM J AGR ECON, V91, P795, DOI 10.1111/j.1467-8276.2009.01259.x
   GIFFORD K, 2005, EXPT INVESTIGATION W
   Gracia A, 2009, FOOD QUAL PREFER, V20, P463, DOI 10.1016/j.foodqual.2009.03.010
   Hanley N, 2002, ENVIRON RESOUR ECON, V22, P449, DOI 10.1023/A:1016077425039
   Harrison GW, 2008, HDB EXPT EC RESULTS, V1, P752, DOI DOI 10.1016/S1574-0722(07)00081-9
   Hu WY, 2005, CAN J AGR ECON, V53, P83, DOI 10.1111/j.1744-7976.2005.04004.x
   *IAR, 2010, RESP RAT GUID MAX RE
   James S, 2003, AUST J AGR RESOUR EC, V47, P501, DOI 10.1111/j.1467-8489.2003.t01-1-00225.x
   Krystallis A, 2006, J FOOD PROD MARK, V12, P47, DOI 10.1300/J038v12n02_04
   Krystallis A, 2005, BRIT FOOD J, V107, P320, DOI 10.1108/00070700510596901
   LANCASTER KJ, 1966, J POLIT ECON, V74, P132, DOI 10.1086/259131
   List JA, 2001, AM ECON REV, V91, P1498, DOI 10.1257/aer.91.5.1498
   List JA, 2001, ENVIRON RESOUR ECON, V20, P241, DOI 10.1023/A:1012791822804
   Lockshin L, 2006, FOOD QUAL PREFER, V17, P166, DOI 10.1016/j.foodqual.2005.03.009
   Loomis J, 1996, LAND ECON, V72, P450, DOI 10.2307/3146908
   Lusk JL, 2004, AM J AGR ECON, V86, P467, DOI 10.1111/j.0092-5853.2004.00592.x
   Lusk JL, 2003, AM J AGR ECON, V85, P840, DOI 10.1111/1467-8276.00492
   Lusk JL, 2003, AM J AGR ECON, V85, P16, DOI 10.1111/1467-8276.00100
   Magnusson M. K., 2001, British Food Journal, V103, P209, DOI 10.1108/00070700110386755
   McFadden D., 1974, FRONTIERS ECONOMETRI, P105, DOI DOI 10.1108/EB028592
   MOON W, 2006, AM AGR EC ASS 2006 A
   Morrison M, 2002, AM J AGR ECON, V84, P161, DOI 10.1111/1467-8276.00250
   Murphy JJ, 2005, ENVIRON RESOUR ECON, V30, P327, DOI 10.1007/s10640-004-4224-y
   Murphy JJ, 2005, ENVIRON RESOUR ECON, V30, P313, DOI 10.1007/s10640-004-3332-z
   NEILL HR, 1994, LAND ECON, V70, P145, DOI 10.2307/3146318
   Nielsen JS, 2011, RESOUR ENERGY ECON, V33, P119, DOI 10.1016/j.reseneeco.2010.01.006
   O'Donovan P., 2002, British Food Journal, V104, P353, DOI 10.1108/00070700210425778
   Oberholtzer L., 2006, ORGANIC POULTRY EGGS
   Ozdemir S, 2009, J HEALTH ECON, V28, P894, DOI 10.1016/j.jhealeco.2009.04.004
   Olsen SB, 2009, ENVIRON RESOUR ECON, V44, P591, DOI 10.1007/s10640-009-9303-7
   Olynk NJ, 2010, J AGR RESOUR ECON, V35, P261
   Phanikumar CV, 2007, J TRANSP ENG, V133, P62, DOI 10.1061/(ASCE)0733-947X(2007)133:1(62)
   Poe GL, 2002, ENVIRON RESOUR ECON, V23, P105, DOI 10.1023/A:1020242907259
   Revelt D, 1998, REV ECON STAT, V80, P647, DOI 10.1162/003465398557735
   Silva A., 2007, INT FOOD AGRIBUS MAN, V10, P165
   SILVA A, 2009, REVISITING CHEAP TAL
   Tonsor GT, 2005, J AGR RESOUR ECON, V30, P367
   Train K., 2000, HALTON SEQUENCES MIX
   Train KE, 2009, DISCRETE CHOICE METHODS WITH SIMULATION, 2ND EDITION, P1, DOI 10.1017/CBO9780511805271
   Train KE, 1998, LAND ECON, V74, P230, DOI 10.2307/3147053
   Tsakiridou E, 2008, INT J RETAIL DISTRIB, V36, P158, DOI 10.1108/09590550810853093
   Turco G., 2002, ORGANIC FOOD OPPORTU
   Urena F, 2008, INT J CONSUM STUD, V32, P18, DOI 10.1111/j.1470-6431.2007.00637.x
   *USDA, 2003, ORG FEED POULTR LIV
   *USDA, 2008, BACKGR INF USDA ORG
   Van Loo E, 2010, J FOOD SCI, V75, pS384, DOI 10.1111/j.1750-3841.2010.01775.x
   Verlegh PWJ, 2002, MARKET LETT, V13, P41, DOI 10.1023/A:1015063125062
   Yiridoe EK, 2005, RENEW AGR FOOD SYST, V20, P193, DOI 10.1079/RAF2005113
NR 72
TC 143
Z9 144
U1 7
U2 95
PU ELSEVIER SCI LTD
PI OXFORD
PA THE BOULEVARD, LANGFORD LANE, KIDLINGTON, OXFORD OX5 1GB, OXON, ENGLAND
SN 0950-3293
EI 1873-6343
J9 FOOD QUAL PREFER
JI Food. Qual. Prefer.
PD OCT
PY 2011
VL 22
IS 7
BP 603
EP 613
DI 10.1016/j.foodqual.2011.02.003
PG 11
WC Food Science & Technology
SC Food Science & Technology
GA 801GA
UT WOS:000293425300001
DA 2021-02-01
ER

PT J
AU Perrini, F
   Castaldo, S
   Misani, N
   Tencati, A
AF Perrini, Francesco
   Castaldo, Sandro
   Misani, Nicola
   Tencati, Antonio
TI The Impact of Corporate Social Responsibility Associations on Trust in
   Organic Products Marketed by Mainstream Retailers: a Study of Italian
   Consumers
SO BUSINESS STRATEGY AND THE ENVIRONMENT
LA English
DT Article
DE organic products; consumer trust; corporate social responsibility;
   ethical labels; retail industry; Italy
ID INTEGRATIVE MODEL; FOOD; SATISFACTION; ATTITUDES; INFORMATION; BEHAVIOR;
   COMPANY; LABELS
AB This paper investigates the determinants of consumer attitudes toward organic products marketed by mainstream retailers under a private label. Since organic products are credence goods, consumers cannot directly verify whether these products comply with official standards. Organic labels are the primary source of consumer trust in organics, but these labels must be noticed and understood before consumers will actively seek them out. In that some consumers may not prioritize product labels when they shop, it is sometimes up to retailers to strengthen consumer trust. Within the antecedents of this trust, we isolated the contribution of the corporate social responsibility associations held by consumers about retailers. We surveyed Italian customers interested in organics and found that they are more likely to trust the private-label organic products sold by a retailer when it is considered socially responsible. Our results also show that consumer trust translates into brand loyalty and a willingness to pay a premium price for organic products. Copyright (C) 2009 John Wiley & Sons, Ltd and ERP Environment.
C1 [Misani, Nicola; Tencati, Antonio] Univ Bocconi, Dept Management, SPACE, European Res Ctr Risk Secur Occupat Hlth & Safety, I-20136 Milan, MI, Italy.
   [Perrini, Francesco] Univ Bocconi, Dept Management, CSR Unit, Inst Strategy, I-20136 Milan, MI, Italy.
   [Castaldo, Sandro] Univ Bocconi, Dept Management, CSR Unit, Inst Mkt, I-20136 Milan, MI, Italy.
RP Misani, N (corresponding author), Univ Bocconi, Dept Management, SPACE, European Res Ctr Risk Secur Occupat Hlth & Safety, Via Roentgen 1, I-20136 Milan, MI, Italy.
EM nicola.misani@unibocconi.it
RI Perez-Castillo, David P/D-3780-2009; Misani, Nicola/D-4970-2009
OI Misani, Nicola/0000-0003-4748-9109; PERRINI,
   FRANCESCO/0000-0002-8642-1257
CR AKERLOF GA, 1970, Q J ECON, V84, P488, DOI 10.2307/1879431
   *ANCC COOP NAT ASS, 2008, 4 RAPP SOC NAZ 2007
   Bagozzi R.P., 1988, J ACAD MARKETING SCI, V16, P74, DOI [10.1007/BF02723327, DOI 10.1007/BF02723327]
   BAGOZZI RP, 1994, PRINCIPLES MARKETING, P386
   Barber Bernard, 1983, LOGIC LIMITS TRUST
   Bellows A. C., 2008, J AGR FOOD IND ORG, V6, P2
   Belz F.-M., 2006, BUSINESS STRATEGY EN, V15, P139, DOI DOI 10.1002/BSE.529
   BENTLER PM, 1992, PSYCHOL BULL, V112, P400, DOI 10.1037/0033-2909.112.3.400
   BENTLEY A, 2009, PACKER          0424
   Berens G, 2005, J MARKETING, V69, P35, DOI 10.1509/jmkg.69.3.35.66357
   Bhattacharya CB, 2009, J BUS ETHICS, V85, P257, DOI 10.1007/s10551-008-9730-3
   Blomqvist K., 1997, SCAND J MANAG, V13, P271, DOI DOI 10.1016/S0956-5221(97)84644-1
   Bollen K A., 1993, TESTING STRUCTURAL E
   Bonini S., 2008, MCKINSEY Q
   Boulstridge E., 2000, J COMMUNICATION MANA, V4, P355, DOI DOI 10.1108/EB023532
   Brown TJ, 1997, J MARKETING, V61, P68, DOI 10.2307/1252190
   BROWNE MW, 1992, SOCIOL METHOD RES, V21, P230
   BRUNORI G, 2009, STAT GEN BIO C PAD
   CALDER BJ, 1981, J CONSUM RES, V8, P197, DOI 10.1086/208856
   Castaldo S, 2007, TRUST IN MARKET RELATIONSHIPS, P1
   Castaldo S, 2009, J BUS ETHICS, V84, P1, DOI 10.1007/s10551-008-9669-4
   Cerjaka M., 2010, J INT BUSINESS EC, V16, P278
   Chaudhuri A, 2001, J MARKETING, V65, P81, DOI 10.1509/jmkg.65.2.81.18255
   Child J, 2001, ORGAN DYN, V29, P274, DOI 10.1016/S0090-2616(01)00033-X
   Chinnici G., 2002, British Food Journal, V104, P187, DOI 10.1108/00070700210425651
   *COMM EUR COMM, 2007, SPEC EUR 275 WAV 66
   Commission of the European Communities, 2001, PROM EUR FRAM CORP S
   Conner D., 2004, Journal of Food Distribution Research, V35, P40
   DARBY MR, 1973, J LAW ECON, V16, P67, DOI 10.1086/466756
   DEBOER J, 2003, BUSINESS STRATEGY EN, V12, P254, DOI DOI 10.1002/BSE.362
   DONALDSON T, 1995, ACAD MANAGE REV, V20, P65, DOI 10.5465/AMR.1995.9503271992
   Doney PM, 1997, J MARKETING, V61, P35, DOI 10.2307/1251829
   DWYER FR, 1987, J MARKETING, V51, P11, DOI 10.2307/1251126
   *ENV LEAD, 2009, TESC RUNS IN STOR MA
   FAO/ WHO, 2008, ORG AGR
   Feddersen TJ, 2001, J ECON MANAGE STRAT, V10, P149
   First I., 2008, BUSINESS STRATEGY EN, V9, P90, DOI DOI 10.1002/BSE.619
   FISHER RJ, 1993, J CONSUM RES, V20, P303, DOI 10.1086/209351
   FORNELL C, 1981, J MARKETING RES, V18, P39, DOI 10.2307/3151312
   Garbarino E, 1999, J MARKETING, V63, P70, DOI 10.2307/1251946
   GEISSLER S, 2006, PRIVATE LABEL MAGAZI
   GOGOI P, 2006, BUSINESSWEEK ON 0329
   Hagen JM, 1998, ACAD MANAGE REV, V23, P589, DOI 10.2307/259296
   HART SL, 1995, ACAD MANAGE REV, V20, P986, DOI 10.2307/258963
   Hiscox M.J., 2007, IS THERE CONSUMER DE
   Honkanen P., 2006, J CONSUM BEHAV, V5, P420, DOI DOI 10.1002/CB.190
   *IFOAM, 2009, WHAT IS ORG LAB
   *ISMEA, 2009, CONS DOM PROD BIOL N
   *ISMEA, 2008, MERC PROD BIOL TEND
   Jonas A, 2005, INT J RETAIL DISTRIB, V33, P636, DOI 10.1108/09590550510608412
   Joreskog K. G., 1993, STRUCTURAL EQUATION
   Karstens B, 2006, INT J ADVERT, V25, P189, DOI 10.1080/02650487.2006.11072962
   Kennedy MS, 2001, J BUS RES, V51, P73, DOI 10.1016/S0148-2963(99)00039-9
   Kihlberg I, 2007, FOOD QUAL PREFER, V18, P471, DOI 10.1016/j.foodqual.2006.03.023
   Krystallis A, 2005, BRIT FOOD J, V107, P320, DOI 10.1108/00070700510596901
   Lea E, 2005, BRIT FOOD J, V107, P855, DOI 10.1108/00070700510629797
   Lewicki R., 1996, TRUST ORG, P114, DOI DOI 10.4135/9781452243610.N7
   Lichtenstein DR, 2004, J MARKETING, V68, P16, DOI 10.1509/jmkg.68.4.16.42726
   Luo XM, 2006, J MARKETING, V70, P1, DOI 10.1509/jmkg.70.4.001
   Maignan I, 2004, J ACAD MARKET SCI, V32, P3, DOI 10.1177/0092070303258971
   Marin L, 2007, J BUS ETHICS, V71, P245, DOI 10.1007/s10551-006-9137-y
   MAYER RC, 1995, ACAD MANAGE REV, V20, P709, DOI 10.2307/258792
   McDonald S., 2006, BUSINESS STRATEGY EN, V15, P157, DOI DOI 10.1002/BSE.524
   NELSON P, 1970, J POLIT ECON, V78, P311, DOI 10.1086/259630
   Oliver RL, 1999, J MARKETING, V63, P33, DOI 10.2307/1252099
   Onyango BM, 2007, BRIT FOOD J, V109, P399, DOI 10.1108/00070700710746803
   Padel S, 2005, BRIT FOOD J, V107, P606, DOI 10.1108/00070700510611002
   PADEL S, 2008, WORLD ORGANIC AGR ST, P131
   Pedersen E.R., 2005, BUSINESS STRATEGY EN, V29, P15, DOI DOI 10.1002/BSE.434
   Pickett-Baker J, 2008, J CONSUM MARK, V25, P281, DOI 10.1108/07363760810890516
   Pivato S, 2008, BUS ETHICS, V17, P3, DOI 10.1111/j.1467-8608.2008.00515.x
   Podsakoff PM, 2003, J APPL PSYCHOL, V88, P879, DOI 10.1037/0021-9010.88.5.879
   Pomering A, 2009, J BUS ETHICS, V85, P285, DOI 10.1007/s10551-008-9729-9
   Ramus C., 2005, BUSINESS SOC, V44, P377, DOI DOI 10.1177/0007650305278120
   ROTTER JB, 1971, AM PSYCHOL, V26, P443, DOI 10.1037/h0031464
   Sadowski M., 2007, EUROPEAN RETAIL DIGE, V56, P7
   SAHOTA A, 2008, WORLD ORGANIC AGR ST, P131
   Sako M., 1991, RICERCHE EC, V45, P449
   Sammer K, 2006, BUSINESS STRATEGY EN, V15, P185, DOI DOI 10.1002/BSE.522
   Schoorman FD, 2007, ACAD MANAGE REV, V32, P344
   Sen S, 2006, J ACAD MARKET SCI, V34, P158, DOI 10.1177/0092070305284978
   Sen S, 2001, J MARKETING RES, V38, P225, DOI 10.1509/jmkr.38.2.225.18838
   SHAPIRO DL, 1992, NEGOTIATION J, V8, P365, DOI 10.1111/j.1571-9979.1992.tb00679.x
   Siegel DS, 2007, J ECON MANAGE STRAT, V16, P773, DOI 10.1111/j.1530-9134.2007.00157.x
   Singh J, 2000, J ACAD MARKET SCI, V28, P150, DOI 10.1177/0092070300281014
   Smith NC, 2003, CALIF MANAGE REV, V45, P52, DOI 10.2307/41166188
   Strike VM, 2006, J INT BUS STUD, V37, P850, DOI 10.1057/palgrave.jibs.8400226
   STRUB PJ, 1976, SOCIOL FOCUS, V9, P399, DOI 10.1080/00380237.1976.10570947
   Tencati A, 2009, J BUS ETHICS, V85, P367, DOI 10.1007/s10551-008-9775-3
   Thogersen J., 2000, J CONSUM POLICY, V23, P285, DOI [DOI 10.1023/A:1007122319675, 10.1023/A:1007122319675]
   Tsakiridou E, 2008, INT J RETAIL DISTRIB, V36, P158, DOI 10.1108/09590550810853093
   WARNER M, 2006, NY TIMES        0512
   Warner M., 2005, NY TIMES        1101
   Willer H., 2009, WORLD ORGANIC AGR ST, P19
   Wong A., 2002, INT J RETAIL DISTRIB, V30, P34, DOI DOI 10.1108/09590550210415248
   Yoo B, 2001, J BUS RES, V52, P1, DOI 10.1016/S0148-2963(99)00098-3
NR 96
TC 90
Z9 90
U1 1
U2 93
PU WILEY
PI HOBOKEN
PA 111 RIVER ST, HOBOKEN 07030-5774, NJ USA
SN 0964-4733
EI 1099-0836
J9 BUS STRATEG ENVIRON
JI Bus. Strateg. Environ.
PD DEC
PY 2010
VL 19
IS 8
BP 512
EP 526
DI 10.1002/bse.660
PG 15
WC Business; Environmental Studies; Management
SC Business & Economics; Environmental Sciences & Ecology
GA 752ZM
UT WOS:000289734000003
DA 2021-02-01
ER

PT J
AU Zepeda, L
   Deal, D
AF Zepeda, Lydia
   Deal, David
TI Organic and local food consumer behaviour: Alphabet Theory
SO INTERNATIONAL JOURNAL OF CONSUMER STUDIES
LA English
DT Article
DE Consumers; local food; organic food
ID PARADIGM
AB Semi-structured interviews are conducted to understand why consumers buy organic and/or local foods. The interview findings are consistent with existing theoretical frameworks for explaining environmentally significant behaviour: Value-Belief-Norm (VBN) theory and Attitude-Behaviour-Context (ABC) theory. Findings show that organic food shoppers in particular are motivated by values, beliefs and the creation of norms. However, the interviews indicate that knowledge (K), information seeking (IS) and habit (H) are also important in understanding why consumers choose organic and local foods. Incorporating demographics (D) as well, the resulting VBN-ABC-D-K-IS-H or 'Alphabet Theory' is presented as a new framework to explain organic and local food purchase behaviour.
C1 [Zepeda, Lydia; Deal, David] Univ Wisconsin, Dept Consumer Sci, Madison, WI 53706 USA.
RP Zepeda, L (corresponding author), Univ Wisconsin, Dept Consumer Sci, 1305 Linden Dr, Madison, WI 53706 USA.
EM lzepeda@wisc.edu
CR Dimitri C., 2002, RECENT GROWTH PATTER, V777
   DUNLAP RE, 1978, J ENVIRON EDUC, V9, P10, DOI 10.1080/00958964.1978.10801875
   Dunlap RE, 2000, J SOC ISSUES, V56, P425, DOI 10.1111/0022-4537.00176
   ECKBERG DL, 1989, J SCI STUD RELIG, V28, P509, DOI 10.2307/1386580
   Govindasamy R., 1999, Journal of Food Distribution Research, V30, P44
   GUAGNANO GA, 1995, ENVIRON BEHAV, V27, P699, DOI 10.1177/0013916595275005
   Harper G. C., 2002, British Food Journal, V104, P287, DOI 10.1108/00070700210425723
   KIRSCHT JP, 1974, HLTH BELIEF MODEL PE, P455
   KLONSKY K, 2005, AM AGR EC ASS M PROV
   Li J. H., 2007, Journal of Food Distribution Research, V38, P54
   *ORG TRAD ASS, 2007, OTAS 2006 MAN SURV
   *R VAN CTR, 2006, CSA FARM TOT STAT
   Schultz PW, 2000, ENVIRON BEHAV, V32, P576, DOI 10.1177/00139160021972676
   Schwartz S.H., 1977, ADV EXPT SOCIAL PSYC, V10, P221, DOI DOI 10.1016/S0065-2601(08)60358-5
   SCHWARTZ SH, 1994, J SOC ISSUES, V50, P19, DOI 10.1111/j.1540-4560.1994.tb01196.x
   Stern P.C., 1999, HUMAN ECOLOGY REV, V6, P81, DOI DOI 10.2307/2083693
   Stern PC, 2000, J SOC ISSUES, V56, P407, DOI 10.1111/0022-4537.00175
   Strauss A. L., 1987, QUALITATIVE ANAL SOC
   Sustainable Food News, 2007, SUSTAINABLE FOOD NEW
   *USDA, 2007, FARM MARK GROWTH
   WANG Q, 2003, AM AGR EC ASS M MONT
   WHITE L, 1967, SCIENCE, V155, P1203, DOI 10.1126/science.155.3767.1203
   Winter C. K., 2007, CSA NEWS, V52, P2
   Yiridoe EK, 2005, RENEW AGR FOOD SYST, V20, P193, DOI 10.1079/RAF2005113
   Zepeda L., 2004, Journal of Food Distribution Research, V35, P1
   Zepeda L., 2007, Journal of Agricultural and Applied Economics, V39, P17
   Zepeda L, 2006, AGR HUM VALUES, V23, P385, DOI 10.1007/s10460-006-9001-9
   ZHANG F, 2006, SO AGR EC ASS M ORL
NR 28
TC 150
Z9 151
U1 2
U2 91
PU WILEY-BLACKWELL
PI MALDEN
PA COMMERCE PLACE, 350 MAIN ST, MALDEN 02148, MA USA
SN 1470-6423
J9 INT J CONSUM STUD
JI Int. J. Consum. Stud.
PD NOV
PY 2009
VL 33
IS 6
BP 697
EP 705
DI 10.1111/j.1470-6431.2009.00814.x
PG 9
WC Business
SC Business & Economics
GA 631HF
UT WOS:000280336600010
DA 2021-02-01
ER

PT J
AU Essoussi, LH
   Zahaf, M
AF Essoussi, Leila
   Zahaf, Mehdi
TI Exploring the decision-making process of Canadian organic food consumers
   Motivations and trust issues
SO QUALITATIVE MARKET RESEARCH
LA English
DT Article
DE Consumer behaviour; Organic foods; Motivation (psychology); Trust;
   Decision making; Canada
ID ATTITUDES; BEHAVIOR; VALUES; TRADE; GAP; PAY
AB Purpose - Although consumption of organic food (OF) shows promising trends in Canada, there is no clear understanding of the barriers that still prevent a larger demand for OF. The main objectives of this paper are to understand what, how, where, and why Canadian consumers buy OF by exploring consumers' motivations and decision-making process, and digging into consumers' trust orientations with regards to OF.
   Design/methodology/approach - In-depth interviews are conducted and data collected are analyzed using content analysis.
   Findings - Results indicate that Canadian typical organic product consumers have a defined purchase scheme in terms of retail stores selection and price, as well as values and trust orientations. They identify health, the environment, and support for local farmers as their primary motivators for organic consumption. In particular, health motivation is mainly based on avoidance from chemical residues, antibiotics, hormones, genetically modified organisms, and diseases.
   Results also show that distribution, certification, country of origin, and labeling are all related to consumers' level of trust when consuming OF. Research limitations/implications - Data collection was conducted in only one Canadian city and should be extended to other cities across the country.
   Originality/value - This paper entails an exploration of consumer's decision-making process and their underlying motivations and trust orientations but also an investigation of the marketing mix related to OF.
C1 [Essoussi, Leila] Univ Ottawa, Telfer Sch Management, Ottawa, ON, Canada.
   [Zahaf, Mehdi] Lakehead Univ, Fac Business Adm, Thunder Bay, ON, Canada.
RP Essoussi, LH (corresponding author), Univ Ottawa, Telfer Sch Management, Ottawa, ON, Canada.
EM hamzaoui@telfer.uottawa.ca
CR [Anonymous], 2008, CANADIAN GROCER, V122, P9
   [Anonymous], 2008, CANADIAN GROCER, V122, pB1
   Baker S., 2004, EUR J MARKETING, V38, P995, DOI DOI 10.1108/03090560410539131
   Browne AW, 2000, FOOD POLICY, V25, P69, DOI 10.1016/S0306-9192(99)00075-5
   Brunel O., 2003, ACT C ASS FRANC MARK, V19
   Brunso K, 1998, J BUS RES, V42, P145, DOI 10.1016/S0148-2963(97)00114-8
   Brunso K, 2004, J BUS RES, V57, P665, DOI 10.1016/S0148-2963(02)00310-7
   Chang H., 2005, AUSTRALASIAN AGRIBUS, V13
   Cunningham R., 2001, ALBERTA AGR FOOD RUR
   Davies A., 1995, British Food Journal, V97, P17, DOI 10.1108/00070709510104303
   Essoussi LH, 2008, J CONSUM MARK, V25, P95, DOI 10.1108/07363760810858837
   Fotopoulos C., 2002, British Food Journal, V104, P730, DOI 10.1108/00070700210443110
   Grankvist G, 2007, BRIT FOOD J, V109, P169, DOI 10.1108/00070700710725527
   Gurviez P., 1999, ACT 15 C INT ASS FRA, P301
   GURVIEZ P., 2002, RECHERCHE APPL MARKE, V17, P41, DOI DOI 10.1177/076737010201700304
   Jones P., 2001, BRIT FOOD J, V103, P359
   KASSARJIAN HH, 1977, J CONSUM RES, V4, P8, DOI 10.1086/208674
   Krystallis A, 2005, BRIT FOOD J, V107, P320, DOI 10.1108/00070700510596901
   Lampkin N., 1992, TRAD DEV BOARD ORG W
   Laroche M, 2001, J CONSUM MARK, V18, P503, DOI 10.1108/EUM0000000006155
   Larue B., 2004, Agribusiness (New York), V20, P155, DOI 10.1002/agr.20006
   Macey A, 2003, AGR AGR FOOD CAN
   MacRae R., 2002, NATL STRATEGIC PLAN
   Makatouni A., 2002, British Food Journal, V104, P345, DOI 10.1108/00070700210425769
   Mitchell V. W., 1996, INT REV RETAIL DISTR, V6, P1, DOI DOI 10.1080/09593969600000001
   Onyango BM, 2007, BRIT FOOD J, V109, P399, DOI 10.1108/00070700710746803
   Padel S, 2005, BRIT FOOD J, V107, P606, DOI 10.1108/00070700510611002
   Roddy G., 1994, British Food Journal, V96, P3, DOI [10.1108/00070709410060998, 10.1108/00070709410059071]
   Rostoks L., 2002, CANADIAN GROCER, V116, P22
   Sirieix L., 2005, 1 MOISA UN MIXT RECH
   Sirieix L., 2004, ACT 20 C ASS FRANC M
   Tutunjian J., 2008, CANADIAN GROCER, V122, P26
   Tutunjian J., 2004, CANADIAN GROCER, V118, P31
   Verdurme A., 2002, British Food Journal, V104, P610, DOI 10.1108/00070700210425958
   Wier M., 2002, British Food Journal, V104, P45, DOI 10.1108/00070700210418749
   Zanoli R., 2002, British Food Journal, V104, P643, DOI 10.1108/00070700210425930
NR 36
TC 52
Z9 52
U1 0
U2 0
PU EMERALD GROUP PUBLISHING LTD
PI BINGLEY
PA HOWARD HOUSE, WAGON LANE, BINGLEY BD16 1WA, W YORKSHIRE, ENGLAND
SN 1352-2752
EI 1758-7646
J9 QUAL MARK RES
JI Qual. Mark. Res.
PY 2009
VL 12
IS 4
BP 443
EP +
DI 10.1108/13522750910993347
PG 19
WC Business
SC Business & Economics
GA V71GU
UT WOS:000211563500006
DA 2021-02-01
ER

PT J
AU Pivato, S
   Misani, N
   Tencati, A
AF Pivato, Sergio
   Misani, Nicola
   Tencati, Antonio
TI The impact of corporate social responsibility on consumer trust: the
   case of organic food
SO BUSINESS ETHICS-A EUROPEAN REVIEW
LA English
DT Article
ID FINANCIAL PERFORMANCE
AB A critical and notoriously elusive issue in Corporate Social Responsibility (CSR) research is the impact of Corporate Social Performance (CSP) on the bottom line. Instead of looking for direct correlations between social and financial performance, we hypothesize that the first result of CSR activities is the creation of trust among the stakeholders. A survey conducted on consumers of organic products provided support for our hypothesis, showing that CSP influences consumer trust and that that trust in turn influences consumers' subsequent actions. The findings further suggest that intermediate variables between CSP and Corporate Financial Performance (CFP) may best support a business case for CSR.
C1 [Pivato, Sergio; Misani, Nicola; Tencati, Antonio] Bocconi Univ, Milan, Italy.
RP Pivato, S (corresponding author), Bocconi Univ, Milan, Italy.
RI Misani, Nicola/D-4970-2009
OI Misani, Nicola/0000-0003-4748-9109
CR Bacharach Michael, 2001, TRUST SOC, P148
   Barber Bernard, 1983, LOGIC LIMITS TRUST
   Bhattacharya CB, 2004, CALIF MANAGE REV, V47, P9, DOI 10.2307/41166284
   Blomqvist K., 1997, SCAND J MANAG, V13, P271, DOI DOI 10.1016/S0956-5221(97)84644-1
   Bollen K.A., 1989, STRUCTURAL EQUATIONS
   Bowen HR, 1953, SOCIAL RESPONSIBILIT
   Brown TJ, 1997, J MARKETING, V61, P68, DOI 10.2307/1252190
   Busacca B., 2003, 2 WORKSH TRUST ORG A
   Carroll A. B., 1999, BUSINESS SOC, V38, P268, DOI DOI 10.1177/000765039903800303
   Carroll A.B., 1979, ACAD MANAGE REV, V4, P497, DOI DOI 10.5465/AMR.1979.4498296
   Castaldo S., 2002, 2 EUR C STOCKH
   Chaudhuri A, 2001, J MARKETING, V65, P81, DOI 10.1509/jmkg.65.2.81.18255
   Child J, 2001, ORGAN DYN, V29, P274, DOI 10.1016/S0090-2616(01)00033-X
   Commission of the European Communities, 2001, COM2001366 COMM EUR
   Commission of the European Communities, 2004, COM2004415 COMM EUR
   Commission on the Private Sector and Development, 2004, MAK BUS WORK POOR
   CROSBY LA, 1990, J MARKETING, V54, P68, DOI 10.2307/1251817
   Das TK, 2001, ORGAN STUD, V22, P251, DOI 10.1177/0170840601222004
   Das TK, 1998, ACAD MANAGE REV, V23, P491, DOI 10.5465/AMR.1998.926623
   DONALDSON T, 1995, ACAD MANAGE REV, V20, P65, DOI 10.5465/AMR.1995.9503271992
   DWYER FR, 1987, J MARKETING, V51, P11, DOI 10.2307/1251126
   Garbarino E, 1999, J MARKETING, V63, P70, DOI 10.2307/1251946
   Garriga E, 2004, J BUS ETHICS, V53, P51, DOI 10.1023/B:BUSI.0000039399.90587.34
   Hagen JM, 1998, ACAD MANAGE REV, V23, P589, DOI 10.2307/259296
   Jonas A, 2005, INT J RETAIL DISTRIB, V33, P636, DOI 10.1108/09590550510608412
   Lewicki R., 1996, TRUST ORG, P114, DOI DOI 10.4135/9781452243610.N7
   Margolis J.D., 2001, PEOPLE PROFITS SEARC
   Margolis JD, 2003, ADMIN SCI QUART, V48, P268, DOI 10.2307/3556659
   McWilliams A, 2001, ACAD MANAGE REV, V26, P117, DOI 10.5465/AMR.2001.4011987
   McWilliams A, 2000, STRATEGIC MANAGE J, V21, P603, DOI 10.1002/(SICI)1097-0266(200005)21:5<603::AID-SMJ101>3.3.CO;2-V
   Oliver RL, 1999, J MARKETING, V63, P33, DOI 10.2307/1252099
   Orlitzky M, 2003, ORGAN STUD, V24, P403, DOI 10.1177/0170840603024003910
   Pigott T., 2004, UNEP IND ENV, V27, P25
   RING PS, 1992, STRATEGIC MANAGE J, V13, P483, DOI 10.1002/smj.4250130702
   RING PS, 1994, ACAD MANAGE REV, V19, P90, DOI 10.2307/258836
   ROTTER JB, 1971, AM PSYCHOL, V26, P443, DOI 10.1037/h0031464
   RUBBENS C, 2004, E COMMUNICATION 0920
   Sahota A, 2004, EUROPEAN REGIONAL RE, V44, P50
   Sako M, 1998, J ECON BEHAV ORGAN, V34, P387, DOI 10.1016/S0167-2681(97)00082-6
   Sako M., 1991, RICERCHE EC, V45, P449
   Sako M., 1998, TRUST ORG CONCEPTUAL, P88
   SHAPIRO DL, 1992, NEGOTIATION J, V8, P365, DOI 10.1111/j.1571-9979.1992.tb00679.x
   SHEPPARD BH, 1996, TRUST ORG FRONTIERS, P140
   Sirdeshmukh D, 2002, J MARKETING, V66, P15, DOI 10.1509/jmkg.66.1.15.18449
   Smith NC, 2003, CALIF MANAGE REV, V45, P52, DOI 10.2307/41166188
   Waddock SA, 1997, STRATEGIC MANAGE J, V18, P303, DOI 10.1002/(SICI)1097-0266(199704)18:4<303::AID-SMJ869>3.0.CO;2-G
   WARTICK SL, 1985, ACAD MANAGE REV, V10, P758, DOI 10.2307/258044
   WOOD DJ, 1991, ACAD MANAGE REV, V16, P691, DOI 10.2307/258977
   Yoo B, 2001, J BUS RES, V52, P1, DOI 10.1016/S0148-2963(99)00098-3
   Zadek S., 1998, SOCIAL LABELS TOOLS
   ZAHEER A, 1995, STRATEGIC MANAGE J, V16, P373, DOI 10.1002/smj.4250160504
   Zaheer A, 1998, ORGAN SCI, V9, P141, DOI 10.1287/orsc.9.2.141
NR 52
TC 261
Z9 266
U1 2
U2 84
PU WILEY
PI HOBOKEN
PA 111 RIVER ST, HOBOKEN 07030-5774, NJ USA
SN 0962-8770
EI 1467-8608
J9 BUS ETHICS
JI Bus. Ethics
PD JAN
PY 2008
VL 17
IS 1
BP 3
EP 12
DI 10.1111/j.1467-8608.2008.00515.x
PG 10
WC Business; Ethics
SC Business & Economics; Social Sciences - Other Topics
GA V13HF
UT WOS:000207657200002
DA 2021-02-01
ER

PT J
AU Krystallis, A
   Chryssohoidis, G
AF Krystallis, A
   Chryssohoidis, G
TI Consumers' willingness to pay for organic food - Factors that affect it
   and variation per organic product type
SO BRITISH FOOD JOURNAL
LA English
DT Article
DE organic foods; prices; factor analysis; quality; trust; Greece
ID DEMAND; CHOICE; MODEL
AB Purpose - Seeks to provide answers to two questions: is willingness to pay (WTP) for organic products influenced by the same set of factors that affect purchasing of conventional foods? Does WTP for organic products vary according to different food categories?
   Design/methodology/approach - Purchasers were approached during their food shopping in retail chains in Athens in July 2003. Sample inclusion is based on real awareness of the term "organic". The questionnaire included in its first part a number of criteria that influence consumers when buying food. In the second part respondents were asked to indicate if any food products they buy were organic and to state how much more they were willing to pay. Information from the first part was analysed with factor analysis. With the help of t-value analysis, it was examined whether there is a statistically significant difference per product category between consumers who are willing to pay and consumers who are unwilling to pay in terms of the factors identified.
   Findings - Consumers' stated WTP and the type and magnitude of factors that affect it differ according to the organic food category. These factors include food quality and security, trust in the certification, and, for some products, brand name. Organoleptic characteristics, prices and consumers' socio-demographic profiles do not constitute determinants of organic WTP.
   Research limitations/implications - Organic types of some fresh as well as processed food products do not exist in the Greek market. Moreover, the large number of t-tests conducted might result in Type I error.
   Originality/value - Purchasing of organic food follows "basic-highest frequency", "basic-average frequency", and "non-basic" discrimination. The most frequently consumed organic products are some basic components of the Greek diet. Only the factors "quality and security" and "trust" play an important role in defining WTP for most organic food categories. Consumers' attitudes towards both organic and PDO/PGI certifications converge towards a perception of high quality food. Approximately 26 percent of the sample exhibited a U-shaped WTP trend for 14 out of 16 organic food categories in increments from 45 to 120 percent. All the above elements of originality are particularly valuable for organic food firms and policy/decision makers.
C1 Agr Univ Athens, Agribusiness Lab, Athens, Greece.
RP Krystallis, A (corresponding author), Agr Univ Athens, Agribusiness Lab, Athens, Greece.
RI Chryssochoidis, George/T-6139-2017
OI Chryssochoidis, George/0000-0001-9868-7119
CR ANGULO AM, 2003, 83 EAAE SEM CHAN 4 6
   BALTZER K, 2003, 83 EAAE SEM CHAN 4 6
   BEHARRELL B, 1992, BRIT FOOD J, V4, P5
   Blend JR, 1999, AM J AGR ECON, V81, P1072, DOI 10.2307/1244086
   Browne AW, 2000, FOOD POLICY, V25, P69, DOI 10.1016/S0306-9192(99)00075-5
   CANAVARI M, 2003, 83 EAAE SEM CHAN 4 6
   Chryssochoidis G., 2000, EUR J MARKETING, V34, P705, DOI DOI 10.1108/03090560010321992
   CHRYSSOHOIDIS G, 2000, ANAL CONSUMER PURCHA
   CORSI A, 2003, 83 EAAE SEM CHAN 4 6
   CORSI A, 2002, 10 EAAE C ZAR 28 31
   CZINKOTA MR, 1995, GLOBAL MARKETING 200
   Davies A., 1995, British Food Journal, V97, P17, DOI 10.1108/00070709510104303
   FERROLUZZI A, 1989, EUROPEAN J CLIN NUTR, V43, P346
   Fotopoulos C, 2003, FOOD QUAL PREFER, V14, P549, DOI 10.1016/S0950-3293(02)00130-1
   Fotopoulos C., 2002, British Food Journal, V104, P730, DOI 10.1108/00070700210443110
   Fotopoulos C., 2002, British Food Journal, V104, P233, DOI 10.1108/00070700210425697
   FOTOPOULOS C, 2001, 51 INT ATL EC SOC C
   Fu TT, 1999, J AGR ECON, V50, P220
   GERBER M, 1995, J NATL CANCER I, V87, P1021
   GIL JM, 2000, INT FOOD AGRIBUS MAN, V3, P207, DOI DOI 10.1016/S1096-7508(01)00040-4
   Govindasamy R., 1999, Journal of Food Distribution Research, V30, P44
   Greenan K, 1997, EUROPEAN BUSINESS RE, V97, P208
   GRUNERT CS, 1995, J ECON PSYCHOL, V6, P39
   Henson S, 1996, J AGR ECON, V47, P403, DOI 10.1111/j.1477-9552.1996.tb00701.x
   Hutchins R. K., 1997, British Food Journal, V99, P336, DOI 10.1108/00070709710193998
   Jones P., 2001, British Food Journal, V103, P358, DOI 10.1108/00070700110396358
   Klonsky K, 1998, AM J AGR ECON, V80, P1119, DOI 10.2307/1244215
   KRYSTALLIS A, 2004, J INT CONSUMER MARKE, V16, P7
   Kyriakopoulos K., 1997, Journal of International Food & Agribusiness Marketing, V8, P37, DOI [10.1300/J047v08n03_03, 10.1300/J047v08n04_02]
   KYRIAKOPOULOS K, 1996, COMPETITIVENESS INTE, P228
   LAMPKIN N, 1999, P EUR 99 AGRAEUROPE
   Lappalainen R, 1997, EUR J CLIN NUTR, V51, pS36
   Laroche M, 2001, J CONSUM MARK, V18, P503, DOI 10.1108/EUM0000000006155
   Latacz-Lohmann U., 1997, British Food Journal, V99, P275, DOI 10.1108/00070709710188336
   LUMBERS M, 2003, 83 EAAE SEM CHAN 4 6
   Magnusson M. K., 2001, British Food Journal, V103, P209, DOI 10.1108/00070700110386755
   Meier-Ploeger A., 1999, ECOLOGY FARMING, V20, P15
   MICHELSEN J, 1999, ORGANIC FARMING EURO, V7
   PUJARI D, 1996, 25 EUR MARK AC C EMA
   REICKS M, 1997, 9703 U MINN RET FOOD
   Roddy G., 1996, Journal of International Consumer Marketing, V9, P41, DOI 10.1300/J046v09n02_03
   SANTUCCI FM, 1999, MEDIT, P8
   Silverstone R., 1993, NUTR FOOD SCI, V93, P10
   SKURAS D, 1999, 67 EAAE SEM P LE MAN
   SMED S, 2003, 83 EAAE SEM CHAN 4 6
   Sriram V., 1993, INT MARKET REV, V10, P51
   Teisl MF, 1999, AM J AGR ECON, V81, P1066, DOI 10.2307/1244085
   Thompson GD, 1998, AM J AGR ECON, V80, P277, DOI 10.2307/1244500
   Thompson GD, 1998, AM J AGR ECON, V80, P1113, DOI 10.2307/1244214
   Tregear A., 1994, British Food Journal, V96, P21, DOI 10.1108/00070709410061032
   Tsakiridou E, 1998, RESTRUCTURING GREEK, P632
   Tse A. C. B., 2001, J SERV MARK, V15, P11, DOI DOI 10.1108/08876040110381328
   TZIMITRAKALOGIA, 1999, MEDIT, P10
   Vlosky RP, 1999, J CONSUM MARK, V16, P122, DOI 10.1108/07363769910260498
   Walley K., 1999, British Food Journal, V101, P148, DOI 10.1108/00070709910261936
   Wier M., 2002, British Food Journal, V104, P45, DOI 10.1108/00070700210418749
   WIER M, 2000, 319 NAT ENV RES I
   WILLETT WC, 1995, AM J CLIN NUTR, V61, p1402S, DOI 10.1093/ajcn/61.6.1402S
   Worner F., 1999, ECOLOGY FARMING, V20, P14
   ZANOLI R, 2001, P 72 EAAE SEM CHAN 7
   ZANOLI R, 1998, P 4 ENOF WORKSH ED, P57
   Zilberman D, 1999, FOOD POLICY, V24, P211, DOI 10.1016/S0306-9192(99)00026-3
   Zotos Y., 1999, GREENER MANAGEMENT I, V25, P91
NR 63
TC 283
Z9 290
U1 12
U2 148
PU EMERALD GROUP PUBLISHING LTD
PI BINGLEY
PA HOWARD HOUSE, WAGON LANE, BINGLEY BD16 1WA, W YORKSHIRE, ENGLAND
SN 0007-070X
EI 1758-4108
J9 BRIT FOOD J
JI Br. Food J.
PY 2005
VL 107
IS 4-5
BP 320
EP 343
DI 10.1108/00070700510596901
PG 24
WC Agricultural Economics & Policy; Food Science & Technology
SC Agriculture; Food Science & Technology
GA 995NI
UT WOS:000234106600009
DA 2021-02-01
ER

PT J
AU Padel, S
   Foster, C
AF Padel, S
   Foster, C
TI Exploring the gap between attitudes and behaviour - Understanding why
   consumers buy or do not buy organic food
SO BRITISH FOOD JOURNAL
LA English
DT Article
DE organic foods; purchasing; consumer behaviour; United Kingdom
ID MOTIVES
AB Purpose - The purpose of the paper is to explore the values that underlie consumers purchasing decisions of organic food.
   Design/methodology/approach - The paper draws on data from focus groups and laddering interviews with a total of 181 regular and occasional consumers of organic food that were contrasted with survey results of other studies.
   Findings - The results show that most consumers associate organic at first with vegetables and fruit and a healthy diet with organic products. Fruit and vegetables are also the first and in many cases only experience with buying organic product. The decision-making process is complex and the importance of motives and barriers may vary between product categories.
   Research limitations/implications - While further research would be required to facilitate full understanding of the consumer-decision making process with regard to organic produce, this work indicates the complexity of the process and the likelihood of variation between different product categories. Future research should consider tradeoffs that consumers make between values and product as well as consumer segmentation.
   Originality/value - Prior research concerning the consumer decision-making process with regard to organically produced food is limited. Theses findings have implications for future sector-based communications to consumers and, potentially, for product development and labelling.
C1 Univ Wales, Inst Rural Sci, Organ Res Grp, Aberystwyth, Dyfed, Wales.
   Univ Gloucestershire, Countryside & Community Res Unit, Cheltenham, Glos, England.
RP Padel, S (corresponding author), Univ Wales, Inst Rural Sci, Organ Res Grp, Aberystwyth, Dyfed, Wales.
RI Padel, Susanne/M-7044-2017
OI /0000-0001-7762-5592
CR Dabbert S., 2004, ORGANIC FARMING POLI
   *DAT EUR, 2002, OUTL ORG FOOD DRINK
   FARODOYE L, 1999, MEAT DEMAND TRENDS, V3, P3
   FIRTH C, 2004, UK ORGANIC VEGETABLE
   Fotopoulos C, 2003, FOOD QUAL PREFER, V14, P549, DOI 10.1016/S0950-3293(02)00130-1
   GUTMAN J, 1982, J MARKETING, V46, P60, DOI 10.2307/3203341
   HAMM U, 1996, FUNDAMENTALS ORGANIC, V5
   Hamm U, 2004, EUROPEAN MARKET ORGA
   KAHAN JP, 2001, ANAL SOCIAL ISSUES P, V1, P129, DOI DOI 10.1111/1530-2415.00007
   Lockie S, 2002, SOCIOL RURALIS, V42, P23, DOI 10.1111/1467-9523.00200
   Makatouni A., 2002, British Food Journal, V104, P345, DOI 10.1108/00070700210425769
   McEachern M. G., 2004, British Food Journal, V106, P534, DOI 10.1108/00070700410545737
   MICHELSEN J, 2001, ORGANIC FARMING DEV
   *MINTEL, 2000, ORG FOOD DRINK RET
   *MINTEL, 1999, ORG FOOD DRINK RET
   *MINTEL INT GROUP, 2003, ORG FOODS UK
   *MORI, 1996, ATT ORG FOOD
   Nielsen NA, 1998, FOOD QUAL PREFER, V9, P455, DOI 10.1016/S0950-3293(98)00022-6
   *ORG MON, 2001, UK MARK FRESH ORG VE
   *ORG MON, 2002, BRIT MARK ORG MEAT P
   *REUT, 2002, OUTL ORG FOOD DRINKS
   RICHTER T, 2005, WORLD ORGANIC AGR ST
   *SA, 2000, SOIL ASS ORG FOOD FA
   *SA, 2001, SOIL ASS ORG FOOD FA
   *SA, 2003, SOIL ASS ORG FOOD FA
   *SA, 1999, SOIL ASS ORG FOOD FA
   *SA, 2004, SOIL ASS ORG FOOD FA
   *SA, 2002, SOIL ASS ORG FOOD FA
   SAUMURE K, 2001, FOCUS GROUPS OVERVIE
   Smith E, 2004, J RURAL STUD, V20, P345, DOI 10.1016/S0743-0167(03)00044-5
   *TNS, 2004, ORG FOOD UND CONS IN
   Torjusen H, 2001, FOOD QUAL PREFER, V12, P207, DOI 10.1016/S0950-3293(00)00047-1
   Zanoli R., 2002, British Food Journal, V104, P643, DOI 10.1108/00070700210425930
   ZANOLI R, 2004, EUROPEAN CONSUMER OR, V4
NR 34
TC 472
Z9 485
U1 10
U2 175
PU EMERALD GROUP PUBLISHING LTD
PI BINGLEY
PA HOWARD HOUSE, WAGON LANE, BINGLEY BD16 1WA, W YORKSHIRE, ENGLAND
SN 0007-070X
EI 1758-4108
J9 BRIT FOOD J
JI Br. Food J.
PY 2005
VL 107
IS 8
BP 606
EP 625
DI 10.1108/00070700510611002
PG 20
WC Agricultural Economics & Policy; Food Science & Technology
SC Agriculture; Food Science & Technology
GA 995NM
UT WOS:000234107000005
DA 2021-02-01
ER

PT J
AU Lockie, S
   Lyons, K
   Lawrence, G
   Mummery, K
AF Lockie, S
   Lyons, K
   Lawrence, G
   Mummery, K
TI Eating 'green': Motivations behind organic food consumption in Australia
SO SOCIOLOGIA RURALIS
LA English
DT Article
ID NEW-ZEALAND; AGRICULTURE; ENVIRONMENTALISM; CALIFORNIA; CONSUMER;
   MOVEMENT; MOTIVES; DANISH
AB Central to the development of green lifestyles is the consumption of foods that by dint of their status as chemical-free, locally produced and/or free of genetically modified ingredients, reduce the environmental impact of food provision. Yet there are many other factors, such as health concerns, that may also encourage the consumption of 'green' foods. This paper explores the ways in which Australian consumers construct organic food-a sector of the food industry that is currently growing at between 20 and 50 percent per annum but is struggling to keep up with rising consumer demand. In order to examine the significance of 'green' signifiers in the consumption practices of Australian consumers a series of focus group interviews and a national consumer survey were conducted. These examined both those characteristics of food that were valued in general, and those meanings that were associated with organic food in particular. In very general terms, analysis reveals that while consumers believed organic foods to be healthy and environmentally sound-both of which were considered desirable-these characteristics were subsumed by an overarching concern with convenience. This does not mean that consumers did not hold genuinely positive environmental attitudes. Rather, it reflects a range of contradictory beliefs and practices that appeared to derive from the discursive conflict between conventional and organic food industries over environmental, health and safety claims. The paper concludes by identifying the barriers and opportunities for expanding the organic industry in Australia in the context of the ways organics is constructed by consumers.
C1 Univ Cent Queensland, Ctr Social Sci Res, Rockhampton, Qld 4702, Australia.
   Griffith Univ, Sch Sci, Nathan, Qld 4111, Australia.
   Univ Queensland, Sch Social Sci, Brisbane, Qld, Australia.
RP Lockie, S (corresponding author), Univ Cent Queensland, Ctr Social Sci Res, Rockhampton, Qld 4702, Australia.
RI Lockie, Stewart/J-5263-2014
OI Lockie, Stewart/0000-0002-2109-6342
CR AVERY DT, 1995, SAVING PLANET PESTIC
   Buck D, 1997, SOCIOL RURALIS, V37, P3, DOI 10.1111/1467-9523.00033
   BURCH D, 2001, CONSUMING FOODS SUST, P33
   Campbell H, 2001, SOCIOL RURALIS, V41, P21, DOI 10.1111/1467-9523.00168
   Coombes B, 1998, SOCIOL RURALIS, V38, P127, DOI 10.1111/1467-9523.00068
   CUNNINGHAM R, 2001, ORGANIC CONSUMER PRO
   DAVIES A, 1997, BRIT FOOD J, V10, P17
   Fagerli RA, 1999, APPETITE, V32, P171, DOI 10.1006/appe.1998.0188
   Guthman J, 1998, ANTIPODE, V30, P135, DOI 10.1111/1467-8330.00071
   Hartman H., 1999, MARKETING NEW WELLNE
   LAKIN M, 1999, EXPORT FROZEN LOW CH
   LAWRENCE G, 2001, ALTERED GENES, V2, P143
   Lindeman M, 2000, APPETITE, V34, P55, DOI 10.1006/appe.1999.0293
   LOCKIS E, 2000, AGR HUMAN VALUESE, V17, P315
   Lynggaard KSC, 2001, SOCIOL RURALIS, V41, P85, DOI 10.1111/1467-9523.00171
   Lyons K, 1999, RURAL SOCIOL, V64, P251, DOI 10.1111/j.1549-0831.1999.tb00017.x
   LYONS K, 2001, CONSUMING FOODS SUST, P82
   Makatouni A., 2001, Organic-Research.com, V1, P1
   Michelsen J, 2001, SOCIOL RURALIS, V41, P62, DOI 10.1111/1467-9523.00170
   Miller P, 1997, THEOR CULT SOC, V14, P1, DOI 10.1177/026327697014001001
   PALASZCZUK H, 2000, ORGANIC FOOD FOCUS Q
   Reed M, 2001, SOCIOL RURALIS, V41, P131, DOI 10.1111/1467-9523.00173
   Roininen K, 1999, APPETITE, V33, P71, DOI 10.1006/appe.1999.0232
   SEGGER P, 1997, 5 IFOAM C TRAD ORG P
   STEPTOE A, 1995, APPETITE, V25, P267, DOI 10.1006/appe.1995.0061
   Tovey H, 1997, SOCIOL RURALIS, V37, P21, DOI 10.1111/1467-9523.00034
   Turrini Aida, 2000, Journal of Food Composition and Analysis, V13, P597, DOI 10.1006/jfca.1999.0885
   2000, ACRES            JUL, V8
NR 28
TC 276
Z9 279
U1 2
U2 93
PU BLACKWELL PUBL LTD
PI OXFORD
PA 108 COWLEY RD, OXFORD OX4 1JF, OXON, ENGLAND
SN 0038-0199
J9 SOCIOL RURALIS
JI Sociol. Rural.
PD JAN
PY 2002
VL 42
IS 1
BP 23
EP +
DI 10.1111/1467-9523.00200
PG 19
WC Geography; Sociology
SC Geography; Sociology
GA 580ZV
UT WOS:000177267400003
DA 2021-02-01
ER

PT J
AU Hemmerling, S
   Hamm, U
   Spiller, A
AF Hemmerling, S
   Hamm, U
   Spiller, A
TI Consumption behaviour regarding organic food from a marketing perspective—a literature review
SO Organic Agriculture
LA English
DT Article
ID Consumer behaviour;  Literature review;  Organic food consumption;  Organic food marketing;  Research gaps
AB There are many publications focusing on diverse aspects of marketing research for organic products. However, so far there have been very few attempts to provide an overall synthesis of current knowledge. The present study therefore gives an overview of marketing research for organic food consumption, enabling the identification of research strengths and deficits. The review analyses a total of 277 research studies published between January 2000 and December 2011. The structure of this review was derived from the concept of the consumer-oriented marketing mix (4Cs), taking into account consumer value and benefits, cost to the consumer, communication and information needs and convenience and distribution. The results of this qualitative analysis reveal a high density of publications, especially for the period from 2008 to 2011. The most investigated topics are cost to the consumer and consumer value and benefits. Nevertheless, there are still many aspects within these research areas that have not yet been addressed, such as ecological packaging, price knowledge and price processing. The research areas communication and information needs and convenience and distribution are also less intensively researched. © 2015, Springer Science+Business Media Dordrecht.
C1 Department of Agricultural Economics and Rural Development, Marketing for Food and Agricultural Products, Georg-August-University of Göttingen, Platz der Göttinger Sieben 5, Göttingen, 37073, Germany; 
   Department of Agricultural and Food Marketing, University of Kassel, Kassel, Germany
RP Hemmerling, S
RI Hemmerling, S
OI Hemmerling, S
CR Aarset, B., Beckman, S., Bigne, E., The European consumers’ understanding and perceptions of the “organic” food regime: the case of aquaculture (2004) Br Food J, 106 (2), pp. 93-105; 
   Abrams, K.M., Meyers, C.A., Irani, T.A., Naturally confused: consumers’ perceptions of all-natural and organic pork products (2010) Agric Hum Values, 27 (3), pp. 365-374; 
   Adams, D.C., Salois, M.J., Local versus organic: a turn in consumer preferences and willingness-to-pay (2010) Renewable Agric Food Syst, 25 (4), pp. 331-341; 
   Aertsens, J., Mondelaers, K., Van Huylenbroeck, G., Differences in retail strategies on the emerging organic market (2009) Br Food J, 111 (2), pp. 138-154; 
   Aertsens, J., Mondelaers, K., Verbeke, W., Buysse, J., Van Huylenbroeck, G., The influence of subjective and objective knowledge on attitude, motivations and consumption of organic food (2011) Br Food J, 113 (11), pp. 1353-1378; 
   Aertsens, J., Verbeke, W., Mondelaers, K., van Huylenbroeck, G., Personal determinants of organic food consumption: a review (2009) Br Food J, 111 (10), pp. 1140-1167; 
   Aguirre González, J.A., Market trends and consumer profile at the organic farmers market in Costa Rica (2009) Br Food J, 111 (5), pp. 498-510; 
   Aguirre, J.A., The farmer’s market organic consumer of Costa Rica (2007) Br Food J, 109 (2), pp. 145-154; 
   Ahmad, S.N.B., Juhdi, N., Organic food: a study on demographic characteristics and factors influencing purchase intentions among consumers in Klang Valley, Malaysia (2010) Intern J Bus Manag, 5 (2), pp. 105-118; 
   Akbari, M., Asadi, A., A comparative study of Iranian consumers’ versus extension experts’ attitudes towards agricultural organic products (AOP) (2008) Am J Agric Biol Sci, 3 (3), pp. 551-558; 
   Alviola, P.A., IV, Capps, O.J., Household demand analysis of organic and conventional fluid milk in the United States based on the 2004 Nielsen Homescan Panel (2010) Agribusiness, 26 (3), pp. 369-388; 
   Anders, S., Moeser, A., Assessing the demand for value-based organic meats in Canada: a combined retail and household scanner-data approach (2008) Intern J Consum Stud, 32 (5), pp. 457-469; 
   Andersen, L.M., Animal welfare and eggs—cheap talk or money on the counter? (2011) J Agric Econ, 62 (3), pp. 565-584; 
   Annett, L.E., Muralidharan, V., Boxall, P.C., Cash, S.B., Wismer, W.V., Influence of health and environmental information on hedonic evaluation of organic and conventional bread (2008) J Food Sci, 73 (4), pp. 50-57; 
   Anstine, J., Organic and all natural: do consumers know the difference? (2007) J Appl Econ Policy, 26 (1), pp. 15-28; 
   Armstrong, G., Kotler, P., (2013) Marketing: an introduction, , Pearson Education, Harlow; 
   Aryal, K.P., Chaudhary, P., Padit, S., Sharma, G., Consumers’ willingness to pay for organic products. A case from Kathmandu valley (2009) J Agric Environ, 10, pp. 15-26; 
   Aschemann, J., Hamm, U., Naspetti, S., Zanoli, R., The organic market (2007) Organic farming—an international history, pp. 123-151., Lockeretz W, (ed), CABI, Oxfordshire; 
   Ayaz, A., Bilici, S., Uyar, M.F., Ay, B., Börekci, S., Kök, E., Consumer acceptance, knowledge and attitudes towards organic and genetically modified foods: a cross-sectional study among Turkish university students (2011) Health Med, 5 (5), pp. 1014-1021; 
   Baourakis, G., Kourgiantakis, M., Migdalas, A., The impact of e-commerce on agro-food marketing. The case of agricultural cooperatives, firms and consumers in Crete (2002) Br Food J, 104 (8), pp. 580-590; 
   Barański, M., Średnicka-Tober, D., Volakakis, N., Higher antioxidant and lower cadmium concentrations and lower incidence of pesticide residues in organically grown crops: a systematic literature review and meta-analyses (2014) Br J Nutr, 112 (5), pp. 794-811., PID: 24968103; 
   Barnes, A.P., Vergunst, P., Topp, K., Assessing the consumer perception of the term “organic”: a citizens’ jury approach (2009) Br Food J, 111 (2), pp. 155-164; 
   Barrena, R., Sánchez, M., Frequency of consumption and changing determinants of purchase decision: from attributes to values in the organic food market (2010) Span J Agric Res, 8 (2), pp. 251-272; 
   Bartels, J., Hoogendam, K., The role of social identity and attitudes toward sustainability brands in buying behaviors for organic products (2011) J Brand Manag, 18 (9), pp. 697-709; 
   Bateman, I.J., Carson, R.T., Day, B., Hanemann, W.M., Hanley, N., Hett, T., Jones Lee, M., Swanson, J., (2002) Economic valuation with stated preference techniques: a manual, , Edward Elgar, Cheltenham; 
   Bellows, A.C., Alcaraz, V.G., Hallman, W.K., Gender and food, a study of attitudes in the USA towards organic, local, U.S. grown, and GM-free foods (2010) Appetite, 55 (3), pp. 540-550., PID: 20851727; 
   Belz, F.M., Peattie, K., (2012) Sustainability marketing. A global perspective, , Wiley, Chichester; 
   Berlin, L., Lockeretz, W., Bell, R., Purchasing foods produced on organic, small and local farms: a mixed method analysis of New England consumers (2009) Renewable Agric Food Syst, 24 (4), pp. 267-275; 
   Bernabeu, R., Díaz, M., Olmeda, M., Origin vs organic in Manchego cheese: which is more important? (2010) Br Food J, 112 (8), pp. 887-901; 
   Bernard, J.C., Bernard, D.J., What is it about organic milk? An experimental analysis (2009) Agric Appl Econ Assoc, 91 (3), pp. 826-836; 
   Bernard, J.C., Bernard, D.J., Comparing parts with the whole: willingness to pay for pesticide free, non-GM, and organic potatoes and sweet corn (2010) J Agric Resour Econ, 35 (3), pp. 457-475; 
   Bernard, J.C., Zhang, C., Gifford, K., An experimental investigation of consumer willingness to pay for non-GM foods when an organic option is present (2006) Agric Resour Econ Rev, 35 (2), pp. 374-385; 
   Bhatta, G.D., Doppler, W., Bahadur, K.C.K., Urban demand for organic tomatoes in the Kathmandu Valley, Nepal (2010) Middle-East J Sci Res, 5 (4), pp. 199-209; 
   Boccaletti, S., Nardella, M., Consumer willingness to pay for pesticide-free fresh fruit and vegetables in Italy (2000) Intern Food Agribus Manag Rev, 3 (3), pp. 297-310; 
   Botonaki, A., Polymeros, K., Tsakiridou, E., Mattas, K., The role of food quality certification on consumer’s food choices (2006) Br Food J, 108 (2), pp. 77-90; 
   Bundesprogramm Ökologischer Landbau und andere Formen nachhaltiger Landwirtschaft, , http://www.bundesprogramm-oekolandbau.de/, Accessed 15 Feb 2015; 
   Briggemann, B.C., Lusk, J.L., Preferences for fairness and equity in the food system (2011) Eur Rev Agric Econ, 38 (1), pp. 1-29; 
   Briz, T., Ward, R.W., Consumer awareness of organic products in Spain: an application of multinominal logit models (2009) Food Policy, 34, pp. 295-304; 
   Brooks, K., Lusk, J.L., Stated and revealed preferences for organic and cloned milk. Combining choice experiment and scanner data (2010) Am J Agric Econ, 92 (4), pp. 1229-1241; 
   Brown, E., Dury, S., Holdworth, M., Motivations of consumers that use local, organic fruit and vegetable box schemes in Central England and Southern France (2009) Food Policy, 53 (2), pp. 183-188; 
   Brugarolas Mollá-Bauzá, M.M., Martínez-Carrasco Martínez, L., Martínez Poveda, A., Rico Pérez, M., Determination of the surplus that consumers are willing to pay for an organic wine (2005) Span J Agric Res, 3 (1), pp. 43-51; 
   Budak, F., Budak, D.B., Kacira, O.O., Yavuz, M.C., Turkish consumers’ responses to organically farmed seafood (2005) J Appl Sci, 5 (7), pp. 1192-1195; 
   Campbell, B.L., Lesschaeve, I., Bowen, A.J., Onufrey, S.R., Moskowitz, H., Purchase drivers of Canadian consumers of local and organic produce (2010) HortSci, 45 (10), pp. 1480-1488; 
   Canavari, M., Bazzani, G.M., Spadoni, R., Regazzi, D., Food safety and organic fruit demand in Italy: a survey (2002) Br Food J, 104 (3-5), pp. 220-232; 
   Canavari, M., Nocella, G., Scarpa, R., Stated willingness-to-pay for organic fruit and pesticide-ban: an evaluation using both web-based and face-to-face interviewing (2005) J Food Prod Mark, 11 (3), pp. 107-134; 
   Cerjak, M., Mesića, Ž., Kopićb, M., Kovačića, D., Markovinaa, J., What motivates consumers to buy organic food: comparison of Croatia, Bosnia Herzegovina, and Slovenia (2010) J Food Prod Mark, 16 (3), pp. 278-292; 
   Chang, C.H., Hooker, N., Jones, E., Sam, A., Organic and conventional milk purchase behaviors in Central Ohio (2011) Agribusiness, 27 (3), pp. 311-326; 
   Chang, H.S., Zepeda, L., Consumer perceptions and demand for organic food in Australia: focus group discussions (2005) Renewable Agric Food Syst, 20 (3), pp. 155-167; 
   Chang, H.S., Zepeda, L., Demand for organic food in Australia: results from a focus-group study (2005) J Food Distrib Res, 36 (1), pp. 223-224; 
   Chang, J.B., Lusk, J.L., Fairness and food choice (2009) Food Policy, 34 (6), pp. 483-491; 
   Chang, J.B., Lusk, J.L., Norwood, F.B., The price of happy hens: a hedonic analysis of retail egg prices (2010) J Agric Resour Econ, 35 (3), pp. 406-423; 
   Charatsari, C., Tzimitra-Kalogianni, I., Insight into consumers’ willingness to expend extra time and money to purchase organic vegetables (2007) New Medit, 6 (1), pp. 22-27; 
   Chinnici, G., D’Amico, M., Pecorino, B., A multivariate statistical analysis on the consumers of organic products (2002) Br Food J, 104 (3-4), pp. 187-199., 5; 
   Chryssochoidis, G., Repercussions of consumer confusion for late introduced differentiated products (2000) Eur J Mark, 34 (5-6), pp. 705-722; 
   Cicia, G., Del Giudice, T., Ramunno, I., Environmental and health components in consumer perception of organic products: estimation of willingness to pay (2009) J Food Prod Mark, 15 (3), pp. 324-336; 
   Cicia, G., Del Giudice, T., Scarpa, R., Consumer’s perception of quality in organic food. A random utility model under preference heterogeneity and choice correlation from rank-orderings (2002) Br Food J, 104 (3-4), pp. 200-213., 5; 
   Codron, J.M., Siriex, L., Reardon, T., Social and environmental attributes of food products in an emerging mass market: challenges of signaling and consumer perception, with European illustrations (2006) Agric Hum Values, 23, pp. 283-297; 
   Conner, D.S., Christy, R.D., Consumer preference for organic standards: guiding demand-expansion strategies for organic foods (2002) J Food Distrib Res, 30 (1), pp. 46-51; 
   Conner, D.S., Christy, R.D., The organic label: how to reconcile its meaning with consumer preferences (2004) J Food Distrib Res, 35 (1), pp. 40-43; 
   Cook, G., Reed, M., Twiner, A., But it’s all true!”: commercialism and commitment in the discourse of organic food promotion (2009) Text Talk, 29 (2), pp. 151-173; 
   Corsi, A., Novelli, S., Willingness-to-pay in terms of price: an application to organic beef during and after the “mad cow” crisis (2011) Rev Agric Environ Stud, 92 (1), pp. 25-46; 
   Costanigro, M., McFadden, D.T., Kroll, S., Nurse, G., An in-store valuation of local and organic apples: the role of social desirability (2011) Agribusiness, 27 (4), pp. 465-477; 
   Coughlan, A.T., Anderson, E., Stern, L.W., El-Ansary, A.I., (2006) Marketing channels, , Prentice Hall, Upper Saddle River; 
   Coulibaly, O., Nouhoheflina, T., Aitchedjia, C.C., Cherry, A.J., Adegbola, P., Consumers’ perception and willingness to pay for organically grown vegetables (2011) Intern J Veg Sci, 17 (4), pp. 349-362; 
   Crandall, P.G., Friedly, E.C., Patton, M., O’Bryan, C.A., Gurubaramurugeshan, S.S., Ricke, S.C., Rainey, R., Estimating the demand for organic foods by consumers at farmers’ markets in Northwest Arkansas (2010) J Agric Food Inf, 11 (3), pp. 185-208; 
   Crandall, P.G., Friedly, E.C., Patton, M., O’Bryan, C.A., Gurubaramurugeshan, S.S., Ricke, S.C., Rainey, R., Consumer awareness of and concern about food safety at three Arkansas farmers’ markets (2011) Food Prot Trends, 31 (3), pp. 156-165; 
   Cranfield, J., Deaton, B.J., Shellikeri, S., Evaluating consumer preferences for organic food production standards (2009) Can J Agric Econ, 57 (1), pp. 99-117; 
   Curtis, K.R., Cowee, M.W., Buying local: diverging consumer motivations and concerns (2011) J Agribus, 29 (1); 
   Dagistan, E., Demirtas, B., Goksel Akpinar, M., Yilmaz, Y., Gul, M., Koc, B., Determination of organic fish purchase tendency of consumers: a case study for Hatay province, Turkey (2009) J Anim Vet Adv, 8 (9), pp. 1784-1789., COI: 1:CAS:528:DC%2BD1MXpt1Sntro%3D; 
   Dahm, M.J., Samonte, A.V., Shows, A.R., Organic foods: do eco-friendly attitudes predict eco-friendly behaviors? (2009) J Am Coll Health, 58 (3), pp. 195-202., PID: 19959433; 
   Dangour, A.D., Dodhia, S.K., Hayer, A., Allen, E., Lock, K., Uauy, R., Nutritional quality of organic foods: a systematic review (2009) Am J Clin Nutr, 90, pp. 680-685., COI: 1:CAS:528:DC%2BD1MXhtVKmt77M, PID: 19640946; 
   Dean, M., Arvola, A., Vassallo, M., Lähteenmäki, L., Raats, M.M., Saba, A., Shepherd, R., Comparison of elicitation methods for moral and affective beliefs in the theory of planned behaviour (2006) Appetite, 47 (2), pp. 244-252., COI: 1:STN:280:DC%2BD28rgvFKguw%3D%3D, PID: 16782230; 
   Dean, M., Raats, M.M., Shepherd, R., Moral concerns and consumer choice of fresh and processed organic foods (2008) J Appl Sci Psychol, 38 (8), pp. 2088-2107; 
   De Magistris, T., Gracia, A., The decision to buy organic food products in Southern Italy (2008) Br Food J, 110 (9), pp. 929-947; 
   Deleuran, L.C., Innovation in vegetable seed production and the role of consumers in the organic and conventional babyleaf chains: the case of Denmark (2011) Renewable Agric Food Syst, 26 (2), pp. 149-160; 
   Dennis, C., Fenech, T., Merrilees, B., Sale the 7Cs: teaching/training aid for the (e-)retail mix (2005) Int J Retail Distrib Manag, 33 (3), pp. 179-193; 
   Dhar, T., Foltz, J.D., Milk by any other name…consumer benefits from labeled milk (2005) Am J Agric Econ, 87 (1), pp. 214-228; 
   Di Monaco, R., Cavella, S., Torrieri, E., Masi, P., Consumer acceptability of vegetable soups (2007) J Sens Stud, 22 (1), pp. 81-98; 
   Disegna, M., Mauracher, C., Procidano, I., Trevisan, G., Characteristics of production and consumption of organic trout in Italy (2009) New Medit, 8 (3), pp. 17-26; 
   Dransfield, E., Ngapo, T.M., Nielsen, N.A., Bredahl, L., Sjödén, P.O., Magnusson, M., Campo, M.M., Nute, G.R., Consumer choice and suggested price for pork as influenced by its appearance, taste and information concerning country of origin and organic pig production (2005) Meat Sci, 69 (1), pp. 61-70., COI: 1:STN:280:DC%2BC3MbnsFWjtQ%3D%3D, PID: 22062640; 
   Du Toit, L., Crafford, S., Beliefs and purchasing practices of Cape Town consumers regarding organically produced foods (2003) J Fam Ecol Consum Sci, 31, pp. 1-11; 
   DuPuis, E.M., Not in my body: rBGH and the rise of organic milk (2000) Agric Hum Values, 17 (3), pp. 285-295; 
   Eden, S., Food labels as boundary objects: how consumers make sense of organic and functional foods (2011) Public Underst Sci, 20 (2), pp. 179-194., PID: 21657133; 
   Eden, S., Bear, C., Walker, G., Mucky carrots and other proxies: problematising the knowledge-fix for sustainable and ethical consumption (2008) Geoforum, 39 (2), pp. 1044-1057; 
   Ekelund, L., Fernqvist, F., Tjärnemo, H., Consumer preferences for domestic and organically labelled vegetables in Sweden (2007) Food Econ – Acta Agric Scand Sect C, 4 (4), pp. 229-236; 
   Ergin, E.A., Ozsacmaci, B., Turkish consumers’ perceptions and consumption of organic foods (2011) Afr J Bus Manag, 5 (3), pp. 910-914; 
   The Organic-World.net homepage, FiBL (2010) Frick, , http://www.organic-world.net/statistics-data-tables-excel.html?&L=0#c6206; 
   Fillion, L., Arazi, S., Does organic food taste better? A claim substantiation approach (2002) Nutr Food Sci, 32 (4), pp. 153-157; 
   First, I., Brozina, S., Cultural influences on motives for organic food consumption (2009) Euro Med J Bus, 4 (2), pp. 185-199; 
   Forman, J., Silverstein, J., Organic foods: health and environmental advantages and disadvantages (2012) Pediatrics, 130 (5), pp. 1406-1415., PID: 23090335; 
   Fotopoulos, C., Krystallis, A., Organic product avoidance. Reasons for rejection and potential buyers’ identification in a countrywide survey (2002) Br Food J, 104 (3-4), pp. 233-260., 5; 
   Fotopoulos, C., Krystallis, A., Purchasing motives and profile of the Greek organic consumer: a countrywide survey (2002) Br Food J, 104 (9), pp. 730-765; 
   Fotopoulos, C., Krystallis, A., Ness, M., Wine produced by organic grapes in Greece: using means-end chains analysis to reveal organic buyers’ purchasing motives in comparison to the non-buyers (2003) Food Qual Prefer, 14 (7), pp. 549-566; 
   Fotopoulos, C., Krystallis, A., Pagiaslis, A., Portrait value questionnaire’s (PVQ) usefulness in explaining quality food-related consumer behavior (2011) Br Food J, 113 (2), pp. 248-279; 
   Freidberg, S., Goldstein, L., Alternative food in the global south: reflections on a direct marketing initiative in Kenya (2011) J Rural Stud, 27 (1), pp. 24-34; 
   Frydlova, M., Vostra, H., Determinants influencing consumer behaviour in organic food market (2011) Acta Univ Agric Silvic Mendel Brun, 59 (7), pp. 111-120; 
   Gerrard, C., Janssen, M., Smith, L., Hamm, U., Padel, S., UK consumer reactions to organic certification logos (2013) Br Food J, 115 (5), pp. 727-742; 
   Ghorbani, M., Hamraz, S., A survey on factors affecting on consumer’s potential willingness to pay for organic products in Iran. A case study (2009) Trends Agric Econ, 2 (1), pp. 10-16; 
   Giannakas, K., Information asymmetries and consumption decisions in organic food product markets (2002) Can J Agric Econ/Rev Can d’agroeconomie, 50 (1), pp. 35-50; 
   Gifford, K., Bernard, J.C., Packaging of organic and conventional products. A comparison (2004) J Food Distrib Res, 35 (1), pp. 107-108; 
   Gifford, K., Bernard, J.C., The impact of message framing on organic food purchase likelihood (2004) J Food Distrib Res, 35 (3), pp. 19-28; 
   Gifford, K., Bernard, J.C., Influencing consumer purchase likelihood of organic food (2006) Intern J Consum Stud, 30 (2), pp. 155-163; 
   Gifford, K., Bernard, J.C., Factor and cluster analysis of willingness to pay for organic and non-GM food (2008) J Food Distrib Res, 39 (2), pp. 26-39;  
   Gifford, K., Bernard, J.C., The effect of information on consumers’ willingness to pay for natural and organic chicken (2011) Intern J Consum Stud, 35 (3), pp. 282-289; 
   Gil, J.M., Soler, F., Knowledge and willingness to pay for organic food in Spain: evidence from experimental auctions (2006) Food Econ-Acta Agric Scand Sect C, 3 (3-4), pp. 109-124; 
   Govindasamy, R., DeCongelio, M., Bhuyan, S., An evaluation of consumer willingness to pay for organic produce in the Northeastern U.S (2006) J Food Prod Mark, 11 (4), pp. 3-20; 
   Grebitus, C., Yue, C., Bruhn, M., Jensend, H.H., Perceived quality in organic and conventional pork markets in Germany (2011) Food Econ Acta Agric Scand Sect C, 8 (4), pp. 187-199; 
   Greenway, G.A., Guenthner, J.F., Makus, L.D., Pavek, M.J., An analysis of organic potato demand in the U.S (2011) Am J Potato Res, 88, pp. 184-189; 
   Grosglik, R., Organic hummus in Israel: global and local ingredients and images (2011) Sociol Res Online, 16 (2); 
   Guido, G., Prete, M.I., Peluso, A.M., Maloumby-Baka, R.C., Buffa, C., The role of ethics and product personality in the intention to purchase organic food products: a structural equation modeling approach (2010) Int Rev Econ, 57 (1), pp. 79-102; 
   Gunduz, O., Bayramoglu, Z., Consumers’ willingness to pay for organic chicken meat in Samsun Province of Turkey (2011) J Anim Vet Adv, 10 (3), pp. 334-340; 
   Haghiri, M., Hobbs, J.E., McNamara, M.L., Assessing consumer preferences for organically grown fresh fruit and vegetables in Eastern New Brunswick (2009) Intern Food Agribus Manag Rev, 12 (4), pp. 81-100; 
   Hamzaoui Essoussi, L., Zahaf, M., Profiling organic food consumers: motivation, trust orientation, and purchase behaviour (2008) J Intern Bus Econ, 8 (2), pp. 25-39; 
   Hamzaoui Essoussi, L., Zahaf, M., Decision making process of community organic food consumers: an exploratory study (2008) J Consum Mark, 25 (2), pp. 95-104;  
   Hamzaoui Essoussi, L., Zahaf, M., Exploring the decision-making process of Canadian organic food consumers. Motivations and trust issues (2009) Qual Market Res: An Int J, 12 (4), pp. 443-459; 
   Harper, G.C., Makatouni, A., Consumer perception of organic food production and farm animal welfare (2002) Br Food J, 104 (3-4), pp. 287-299., 5; 
   He, N., Bernard, J.C., Differences in WTP and consumer demand for organic and non-GM fresh and processed foods (2011) Agric Resour Econ Rev, 40 (2), pp. 218-232; 
   Hearne, R.H., Volcan, M., The use of choice experiments to analyze consumer preferences for ecolabeled and organic produce in Costa Rica (2005) Q J Intern Agric, 44 (4), pp. 381-397; 
   Hemmerling, S., Obermowe, T., Canavari, M., Sidali, K.L., Stolz, H., Spiller, A., Organic food labels as a signal of sensory quality—insights from a cross-cultural consumer survey (2013) Org Agric, 3, pp. 57-69; 
   Henryks, J., Pearson, D., Retail outlets: nurturing organic food consumers (2011) Org Agric, 1 (4), pp. 247-259; 
   Hill, H., Lynchehaun, F., Organic milk: attitudes and consumption patterns (2002) Br Food J, 104 (7), pp. 526-542; 
   Hjelmar, U., Consumers’ purchase of organic food products. A matter of convenience and reflexive practices (2011) Appetite, 56, pp. 336-344., PID: 21192997; 
   Hoefkens, C., Verbeke, W., Aertsens, J., Mondelaers, K., Van Camp, J., The nutritional and toxicological value of organic vegetables. Consumer perception versus scientific evidence (2009) Br Food J, 111 (10), pp. 1062-1077; 
   Hoogland, C.T., de Boer, J., Boersema, J.J., Food and sustainability: do consumers recognize, understand and value on-package information on production standards? (2007) Appetite, 49, pp. 47-57., PID: 17303285; 
   Howard, P.H., Allen, P., Beyond organic: consumer interest in new labelling schemes in the Central Coast of California (2006) Intern J Consum Stud, 30 (5), pp. 439-451; 
   Hsieh, M.F., Stiegert, K.W., Store format choice in organic food consumption (2011) Am J Agric Econ, 94 (2), pp. 307-313; 
   Hu, W., Woods, T., Bastin, S., Consumer acceptance and willingness to pay for blueberry products with nonconventional attributes (2009) J Agric Appl Econ, 41 (1), pp. 47-60; 
   Hughner, R.S., McDonagh, P., Prothero, A., Shultz, C.J., II, Stanton, J., Who are organic food consumers? A compilation and review of why people purchase organic food (2007) J Consum Behav, 6, pp. 94-110; 
   James, J.S., Rickard, B.J., Rossman, W.J., Product differentiation and market segmentation in applesauce: using a choice experiment to assess the value of organic, local, and nutrition attributes (2009) Agric Res Econ Rev, 38 (3), pp. 357-370; 
   Janssen, M., Hamm, U., Consumer perception of different organic certification schemes in five European countries (2011) Org Agric, 1 (1), pp. 31-43; 
   Janssen, M., Hamm, U., The mandatory EU logo for organic food: consumer perceptions (2012) Br Food J, 114 (3), pp. 335-352;  
   Jonas, A., Roosen, J., Demand for milk labels in Germany: organic milk, conventional brands, and retail labels (2008) Agribusiness, 24 (2), pp. 192-206; 
   Joo-Nyung, H., Myung-Hwan, S., Measurement of consumers’ value of organic beef using the contingent valuation method (2003) J Rural Dev, 26, pp. 25-40; 
   Katundu, M., Hendriks, S., Bower, J., Siwela, M., Can sequential harvesting help small holder organic farmers meet consumer expectations for organic potatoes? (2010) Food Qual Prefer, 21 (4), pp. 379-384; 
   Kiesel, K., Villas-Boas, S.B., Got organic milk? Consumer valuations of milk after the implementation of USDA organic seal (2007) J Agric Food Ind Organ, 5 (1); 
   Kihlberg, I., Risvik, E., Consumers of organic foods—value segments and liking of bread (2007) Food Qual Prefer, 18 (3), pp. 471-481; 
   Kim, R., Suwunnamek, O., Toyoda, T., Consumer attitude towards organic labeling schemes in Japan (2008) J Intern Food Agribusiness Market, 20 (3), pp. 55-71; 
   Klintman, M., Ambiguous framings of political consumerism: means or end, product or process orientation? (2006) Int J Consum Stud, 30 (5), pp. 427-438; 
   Klöckner, C.A., Ohms, S., The importance of personal norms for purchasing organic milk (2009) Br Food J, 111 (11), pp. 1173-1187; 
   Koivisto Hursti, U.K., Magnusson, M.K., Consumer perceptions of genetically modified and organic foods. What kind of knowledge matters? (2003) Appetite, 41 (2), pp. 207-209., PID: 14550321; 
   Koos, S., Varieties of environmental labelling, market structures, and sustainable consumption across Europe: a comparative analysis of organizational and market supply determinants of environmental-labelled goods (2011) J Consum Policy, 34 (1), pp. 127-151; 
   Kotler, P., Keller, K.L., (2012) Marketing management, , Pearson Education, Harlow; 
   Kotler, P., Wong, V., Saunders, J., Armstrong, G., (2005) Principles of marketing, 4th European edn, , Pearson Education/Financial Times Prentice-Hall, Harlow; 
   Kretzschmar, U., Schmid, O., Quality and safety aspects of organic and low-input food processing: results of a Delphi survey from an expert consultation in 13 European countries (2011) NJAS – Wagening J Life Sci, 58 (3-4), pp. 111-116; 
   Krystallis, A., Chryssohoidis, G., Consumers’ willingness to pay for organic food: factors that affect it and variation per organic product type (2005) Br Food J, 107 (5), pp. 320-343; 
   Krystallis, A., Arvanitoyannis, I., Chryssohoidis, G., Is there a real difference between conventional and organic meat? Investigating consumers’ attitudes towards both meat types as an indicator or organic meat’s market potential (2006) J Food Prod Mark, 12 (2), pp. 47-78; 
   Krystallis, A., Fotopoulos, C., Zotos, Y., Organic consumers’ profile and their willingness to pay (WTP) for selected organic food products in Greece (2006) J Int Consum Market, 19 (1), pp. 81-106; 
   Kuhar, A., Juvancic, L., Determinants of purchasing behaviour for organic and integrated fruits and vegetables in Slovenia (2010) Agric Econ Rev, 11 (2), pp. 70-83; 
   Langen, N., Are ethical consumption and charitable giving substitutes or not? Insights into consumers’ coffee choice (2011) Food Qual Prefer, 22 (5), pp. 412-421; 
   La Trobe, H., Farmers’ markets: consuming local rural produce (2001) Int J Consum Studies, 25 (3), pp. 181-192; 
   Larue, B., Wet, G.E., Gendron, C., Lambert, R., Consumer response to functional foods produced by conventional, organic or genetic manipulation (2004) Agribusiness, 20 (2), pp. 155-166; 
   Lauterborn, R., New marketing litany: 4Ps passé, 4Cs take over (1990) Advertising Age Oct, 1, p. 26; 
   Lea, E., Worsley, T., Australians’ organic food beliefs, demographics, and values (2005) Br Food J, 107 (11), pp. 855-869;  
   Li, J., Zepeda, L., Gould, B.W., The demand for organic food in the U.S.: an empirical assessment (2007) J Food Distrib Res, 38 (3), pp. 54-69; 
   Liljenstolpe, Demand for value-added pork in Sweden: a latent class model approach (2011) Agribusiness, 27 (2), pp. 129-146; 
   Lin, B.H., Smith, T.A., Huang, C.L., Organic premium of U.S. fresh produce (2008) Renewable Agric Food Syst, 23 (3), pp. 208-216; 
   Lin, B.H., Yen, S.T., Huang, C.L., Smith, T.A., U.S. demand for organic and conventional fresh fruits: the roles of income and price (2009) Sustainability, 1 (3), pp. 464-478; 
   Linder, N.S., Uhl, G., Fliessbach, K., Trautner, P., Elger, C.E., Weber, B., Organic labeling influences food valuation and choice (2010) NeuroImage, 53 (1), pp. 215-220., COI: 1:STN:280:DC%2BC3cjjtVOlsw%3D%3D, PID: 20570738; 
   Little, R., Maye, D., Ilbery, B., Collective purchase: moving local and organic foods beyond the niche market (2010) Environ Plan, 42 (8), pp. 1797-1813; 
   Lobley, M., Butler, A., Winter, M., Producing and consuming organic food (2009) Res Dev, 170, pp. 1-5; 
   Lockie, S., Capturing the sustainability agenda: organic foods and media discourses on food scares, environment, genetic engineering, and health (2006) Agric Hum Values, 23 (3), pp. 313-323; 
   Lockie, S., Lyons, K., Lawrence, G., Grice, J., Choosing organics: a path analysis of factors underlying the selection of organic food among Australian consumers (2004) Appetite, 43 (2), pp. 135-146., PID: 15458800; 
   Lockie, S., Lyons, K., Lawrence, G., Mummery, K., Eating “green”: motivations behind organic food consumption in Australia (2002) Sociol Rural, 42 (1), pp. 23-40; 
   Lopez, E., Lopez, R.A., Demand for differentiated milk products: implications for price competition (2009) Agribusiness, 25 (4), pp. 453-465; 
   Loureiro, M.L., Hine, S., Discovering niche markets: a comparison of consumer willingness to pay for local (Colorado grown), organic, and GMO-free products (2002) J Agric Appl Econ, 34 (3), pp. 477-487; 
   Loureiro, M.L., Lotade, J., Do fair trade and eco-labels in coffee wake up the consumer conscience? (2005) Ecol Econ, 53 (1), pp. 129-138; 
   Lusk, J.L., External validity of the food values scale (2011) Food Qual Prefer, 22 (5), pp. 452-462; 
   Lüth, M., Enneking, U., Spiller, A., New consumer segments for organic food – Results from a brand choice experiment (2005) Available at:, , http://www.researchgate.net/publication/241767851_New_Consumer_Segments_for_Organic_Food_-_Results_from_a_Brand_Choice_Experiment; 
   Lyons, K., Lockie, S., Lawrence, G., Consuming green: the symbolic construction of organic foods (2001) Rural Soc, 11 (3), pp. 197-210; 
   Magnusson, M.K., Arvola, A., Koivisto Hursti, U.K., Åberg, L., Sjödén, P.O., Attitudes towards organic foods among Swedish consumers (2001) Br Food J, 103 (3), pp. 209-226; 
   Magnusson, M.K., Arvola, A., Koivisto Hursti, U.K., Åberg, L., Sjödén, P.O., Choice of organic foods is related to perceived consequences for human health and to environmentally friendly behaviour (2003) Appetite, 40, pp. 109-117., PID: 12781160; 
   Maguire, K.B., Owens, N.N., Simon, N.B., Focus on babies: a note on parental attitudes and preferences for organic babyfood (2006) J Agribusiness, 24 (2), pp. 187-195; 
   Managi, S., Yamamoto, Y., Iwamoto, H., Masuda, K., Valuing the influence of underlying attitudes and the demand for organic milk in Japan (2008) Agric Econ, 39 (3), pp. 339-348; 
   Markus, S.B., Aalhus, J.L., Janz, J.A.M., Larsen, I.L., A survey comparing meat quality attributes of beef from credence attribute-based production systems (2011) Can J Anim Sci, 91 (2), pp. 283-294; 
   Martin, K.R., Rasmussen, K.K., Comparison of sensory qualities of geographically paired organic and conventional red wines from the Southwestern US with differing total polyphenol concentrations: a randomized pilot study (2011) Food Nutr Sci, 2 (10), pp. 1150-1159., COI: 1:CAS:528:DC%2BC38XnsFGit74%3D; 
   McCarthy, E.J., (1960) Basic marketing, , Irwin, Homewood; 
   McCluskey, J.J., A game theoretic approach to organic foods: an analysis of asymmetric information and policy (2000) Agric Resour Econ Rev, 29 (1), pp. 1-9; 
   McEachern, M.G., McClean, P., Organic purchasing motivations and attitudes (2002) Int J Consum Stud, 26 (2), pp. 85-92; 
   McEachern, M.G., Schröder, M.J.A., The role of livestock production ethics in consumer values towards meat (2002) J Agric Environ Ethics, 15 (2), pp. 221-237; 
   McIntyre, C., Schwanke, B., Biscuit (cookie) consumption: cognitive suspension to experience moments of perfection in another world than this! (2010) Br Food J, 112 (8), pp. 853-870; 
   Meredith, S., Willer, H., (2014) Organic in Europe. Prospects and developments, , IFOAM EU Group, Brussels; 
   Mondelaers, K., Verbeke, W., Van Huylenbroeck, G., Importance of health and environment as quality traits in the buying decision of organic products (2009) Br Food J, 111 (10), pp. 1120-1139; 
   Monier, S., Hassan, D., Nichèle, V., Simioni, M., Organic food consumption patterns (2009) J Agric Food Ind Organ, 7 (2), pp. 1-23; 
   Moore, O., Understanding postorganic fresh fruit and vegetable consumers at participatory farmers’ markets in Ireland: reflexivity, trust and social movements (2006) Int J Consum Studies, 30 (5), pp. 416-426; 
   Napolitano, F., Braghieri, A., Piasentier, E., Favotto, S., Naspetti, S., Zanoli, R., Cheese liking and consumer willingness to pay as affected by information about organic production (2010) J Dairy Res, 77 (3), pp. 280-286., COI: 1:CAS:528:DC%2BC3cXnvV2rsbY%3D, PID: 20196900; 
   Napolitano, F., Braghieri, A., Piasentier, E., Favotto, S., Naspetti, S., Zanoli, R., Effect of information about organic production on beef liking and consumer willingness to pay (2010) Food Qual Prefer, 21 (2), pp. 207-212; 
   Naspetti, S., Zanoli, R., Organic food quality and safety perception throughout Europe (2009) J Food Prod Mark, 15 (3), pp. 249-266; 
   Ngobo, P.V., What drives household choice of organic products in grocery stores? (2011) J Retail, 87 (1), pp. 90-100; 
   O’Donovan, P., McCarthy, M., Irish consumer preference for organic meat (2002) Br Food J, 104 (3-4), pp. 353-370., 5; 
   Olesen, I., Alfnes, F., Røra, M.B., Kolstad, K., Eliciting consumers’ willingness to pay for organic and welfare-labelled salmon in a non-hypothetical choice experiment (2010) Livest Sci, 127 (2-3), pp. 218-226; 
   Onken, K.A., Bernard, J., Pesek, J.D., Jr., Comparing willingness to pay for organic, natural, locally grown, and state marketing program promoted foods in the Mid-Atlantic Region (2011) Agric Res Econ Rev, 40 (1), pp. 33-47; 
   Onozaka, Y., McFadden, D.T., Does local labeling complement or compete with other sustainable labels? A conjoint analysis of direct and joint values for fresh produce claims (2011) Am J Agric Econ, 93 (3), pp. 693-706; 
   Onozaka, Y., Nurse, G., McFadden, D.T., Defining sustainable food market segments: do motivations and values vary by shopping locale? (2011) Am J Agric Econ, 93 (2), pp. 583-589; 
   Özcelik, A.Ö., Ucar, A., Turkish academic staffs’ perception of organic foods (2008) Br Food J, 110 (9), pp. 948-960; 
   Padel, S., Foster, C., Exploring the gap between attitudes and behaviour. Understanding why consumers buy or do not buy organic food (2005) Br Food J, 107 (8), pp. 606-625; 
   Padilla-Bernal, L.E., Pérez-Veyna, O., The potential consumer of organic peach (Prunus persica) in Zacatecas, Aguascalientes and San Luis Potosí (2008) Agrociencia, 42 (3), pp. 379-389; 
   Panico, T., Del Giuice, T., Cicia, G., Cembalo, L., Consumption of organic strawberries in Italy: demand analysis (2011) New Medit, 10 (3), pp. 11-16; 
   Pearson, D., How to increase organic food sales: results from research based on market segmentation and product attributes (2001) Australas Agribus Rev, 9, pp. 1-5; 
   Pearson, D., Henryks, J., Moffitt, L., What do buyers really want when they purchase organic foods? (2007) J Org Syst, 2 (1), pp. 1-9; 
   Pearson, D., Henryks, J., Jone, H., Organic food: what we know (and do not know) about consumers (2010) Renewable Agric Food Syst, 26 (2), pp. 171-177; 
   Pellegrini, G., Farinello, F., Organic consumers and new lifestyles. An Italian country survey on consumption patterns (2009) Br Food J, 111 (9), pp. 948-974; 
   Perrini, F., Castaldo, S., Misani, N., Tencati, A., The impact of corporate social re-sponsibility associations on trust in organic products marketed by mainstream retailers. A study of Italian consumers (2010) Bus Strateg Environ, 19 (8), pp. 512-526; 
   Peršurić, A.S.I., Tezak, A., The influence of socio-demographic characteristics of tourists on their interest for organic food in Istria, Croatia (2009) Agric Econ, 55 (6), pp. 296-305; 
   Peterson, H.H., Li, X., Consumer preferences for product origin and processing scale: the case of organic baby foods (2011) Am J Agric Econ, 93 (2), pp. 590-596; 
   Phillip, B., Dipeolu, A.O., Willingness to pay for organic vegetables in Abeokuta, South West Nigeria (2010) Afr J Agric Nutr Dev, 10 (11), pp. 4364-4378; 
   Pivato, S., Misani, N., Tencati, A., The impact of corporate social responsibility on consumer trust: the case of organic foods (2008) Bus Ethics: Eur Rev, 7 (1), pp. 3-12; 
   Piyasiri, A.G.S.A., Ariyawardana, A., Market potential and willingness to pay for selected organic vegetables in Kandy (2002) Sri Lankan J Agric Econ, 4 (1), pp. 107-119; 
   Poelman, A., Mojet, J., Lyon, D., Sefa-Dedeh, S., The influence of information about organic production and fair trade on preferences for and perception of pineapple (2008) Food Qual Prefer, 19 (1), pp. 114-121; 
   Popa, A., Draghici, M., Popa, M., Niculita, P., Consumer choice and food policy. A literature review (2011) J Environ Prot Ecol, 12 (2), pp. 708-717; 
   World Population Data Sheet (2010) Available at:, , http://www.prb.org/pdf10/10wpds_eng.pdf; 
   Pugliese, P., Zanasi, C., Atallah, O., Cosimo, R., Investigating the interaction between organic and local foods in the Mediterranean: the Lebanese organic consumer’s perspective (2013) Food Policy, 39, pp. 1-12; 
   Quah, S.H., Tan, A.K.G., Consumer purchase decision of organic food products: an ethnic analysis (2010) J Int Consum Mark, 22 (1), pp. 47-58; 
   Raab, C., Grobe, D., Consumer knowledge and perception about organic foods (2005) J Ext, 43 (4); 
   Radman, M., Consumer consumption and perception of organic products in Croatia (2005) Br Food J, 107 (4), pp. 263-273; 
   Rainey, R., Crandall, P.G., O’Bryan, C.A., Ricke, S.A., Pendleton, S., Seideman, S., Marketing locally produced organic foods in three metropolitan Arkansas famers’ markets: consumer opinions and food safety concerns (2011) J Agric Food Inf, 12 (2), pp. 141-153; 
   Rimal, A., Moon, W., Balasubramanian, S.K., Perceived risks of agro-biotechnology and organic food purchases in the United States (2006) J Food Distrib Res, 37 (2), pp. 70-80; 
   Roitner-Schoesberger, B., Darnhofer, I., Somsook, S., Vogl, C.R., Consumer perceptions of organic foods in Bangkok, Thailand (2008) Food Policy, 33 (2), pp. 112-121; 
   Saba, A., Messina, F., Attitudes towards organic foods and risk/benefit perception associated with pesticides (2003) Food Qual Prefer, 14 (8), pp. 637-645; 
   Sahota, A., Willer, H., Kilcher, L., The global market for organic food and drink (2009) The world of organic agriculture: Statistics and emerging trends, 2009, pp. 59-63., FiBL-IFOAM report: IFOAM, Bonn; FiBL, Frick; ITC, Geneva; 
   Sahota, A., Willer, H., Kilcher, L., The global market for organic food and drink (2011) The world of organic agriculture: Statistics and emerging trends, 2011, pp. 62-66., FiBL-IFOAM report: IFOAM, Bonn; FiBL, Frick; 
   Sahota, A., Willer, H., Kilcher, L., The global market for organic food and drink (2012) The world of organic agriculture: Statistics and emerging trends, 2012, pp. 122-126., FiBL-IFOAM report: IFOAM, Bonn; FiBL, Frick; ITC, Geneva; 
   Sahota, A., Willer, H., Lernoud, J., Kilcher, L., The global market for organic food and drink (2013) The world of organic agriculture: Statistics and emerging trends, 2013, pp. 131-138., FiBL-IFOAM report: IFOAM, Bonn; FiBL, Frick; ITC, Geneva; 
   Sahota, A., Willer, H., Lernoud, J., The global market for organic food and drink (2014) The world of organic agriculture: Statistics and emerging trends, 2014, pp. 125-131., FiBL-IFOAM report: IFOAM, Bonn; FiBL, Frick; ITC, Geneva; 
   Sakagami, M., Sato, M., Ueta, K., Measuring consumer preferences regarding organic labelling and the JAS label in particular (2006) N Z J Agric Res, 49 (3), pp. 247-254; 
   Sandalidou, E., Baourakis, G., Siskos, Y., Customers’ perspectives on the quality of organic olive oil in Greece: a satisfaction evaluation approach (2002) Br Food J, 104 (3-5), pp. 391-406; 
   Sanlier, N., Kizanlikli, M., Cöp, S., The determination of the perception, approach and behaviour of teachers towards organic foods (2011) Health Med, 5 (2), pp. 307-316; 
   Sawyer, E.N., Hobbs, J.E., Kerr, W.A., Is there a global market for organic beef? (2007) Int J Trade Glob Market, 1 (1), pp. 89-106; 
   Sawyer, E.N., Kerr, W.A., Hobbs, J.E., Consumer preferences and the international harmonization of organic standards (2008) Food Policy, 33 (6), pp. 607-615; 
   Sawyer, E.N., Kerr, W.A., Hobbs, J.E., International marketing of organic foods: consumers, standards, and harmonization (2008) J Intern Food Agribusiness Mark, 21 (1), pp. 44-66; 
   Schifani, G., Migliore, G., Solidarity purchase groups and the new critical and ethical consumer trends: first results of a direct study in Sicily (2011) New Medit, 10 (3), pp. 26-33; 
   Schleenbecker, R., Hamm, U., Consumers’ perception of organic product characteristics. A review (2013) Appetite, 71, pp. 420-429., PID: 24012637; 
   Seyfang, G., Ecological citizenship and sustainable consumption (2006) J Rural Stud, 22 (4), pp. 393-395; 
   Shepherd, R., Magnusson, M., Sjödén, P.O., Determinants of consumer behavior related to organic foods (2005) Ambio, 34 (4-5), pp. 352-359., PID: 16092268; 
   Shuzzler, A., Govindasamy, R., Adelaja, A.O., A comparative evaluation of organic produce consumers in New Jersey to New York and Pennsylvania (2003) J Food Distrib Res, 34 (1), pp. 153-162; 
   Sirieix, L., Grolleau, G., Schaer, B., Do consumers care about food miles? An empirical analysis in France (2008) Int J Cons Stud, 32 (5), pp. 508-515; 
   Sirieix, L., Kledal, P.R., Sulitang, T., Organic food consumers’ trade-offs between local or imported, conventional or organic products: a qualitative study in Shanghai (2011) Int J Consum Stud, 35 (6), pp. 670-678; 
   Smith-Spangler, C., Brandeau, M.L., Hunter, G.E., Are organic foods safer or healthier than conventional alternatives? A systematic review (2012) Ann Intern Med, 157 (5), pp. 348-366., PID: 22944875; 
   Soares, L.L.S., Deliza, R., Oliveira, S.P., The Brazilian consumer’s understanding and perceptions of organic vegetables: a focus group approach (2008) Cienc Tecnol Aliment, 28 (1), pp. 241-246; 
   Soler, F., Gil, J.M., Sánchez, M., Consumers’ acceptability of organic food in Spain. Results from an experimental auction market (2002) Br Food J, 104 (8), pp. 670-687; 
   Sonderskov, K.M., Daugbjerg, C., The state and consumer confidence in eco-labeling: organic labeling in Denmark, Sweden, the United Kingdom and the United States (2011) Agric Hum Values, 28 (4), pp. 507-517; 
   Stagl, S., Local organic food markets: potentials an limitations for contributing to sustainable development (2002) Empirica, 29 (2), pp. 145-162; 
   Stefanic, J., Stefanic, E., Haas, R., What the customers really want: organic food market in Croatia (2001) Bodenkult, 52 (4), pp. 243-248; 
   Stevens-Garmon, J., Huang, C.L., Lin, B.H., Organic demand: a profile of consumers in the fresh produce market (2007) Choices, 22 (2), pp. 109-116; 
   Stobbelaar, D.J., Casimir, G., Borghuis, J., Marks, I., Meijer, L., Zebeda, S., Adolescents’ attitudes towards organic food: a survey of 15- to 16-year old school children (2007) Int J Consum Stud, 31 (4), pp. 349-356; 
   Tagbata, D., Sirieix, L., Measuring consumer’s willingness to pay for organic and Fair Trade products (2008) Int J Consum Stud, 32 (5), pp. 479-490; 
   Tarkiainen, A., Sundqvist, S., Subjective norms, attitudes, and intention of Finnish consumers in buying organic foods (2005) Br Food J, 107 (11), pp. 808-822; 
   Thøgersen, J., Country differences in sustainable consumption: the case of organic food (2010) J Macro Mark, 30 (2), pp. 171-185; 
   Thompson, C.T., Coskuner-Balli, G., Countervailing market responses to corporate co-optation and the ideological recruitment of consumption communities (2007) J Consum Res, 34 (2), pp. 135-152; 
   Tobin, R., Larkin, T., Moane, S., The Irish organic food market: shortfalls, opportunities and the need for research (2011) J Sci Food Agric, 91 (12), pp. 2126-2131., COI: 1:CAS:528:DC%2BC3MXhtVegtb3E, PID: 21751220; 
   Truninger, M., The organic food market in Portugal: contested meanings, competing conventions (2008) Int J Agric Resour Gov Ecol, 7 (1-2), pp. 110-125; 
   Tsakiridou, E., Boutsouki, C., Zotos, Y., Mattas, K., Attitudes and behaviour towards organic products: an exploratory study (2008) Int J Retail Distrib Manag, 36 (2), pp. 158-175; 
   Tsakiridou, E., Mattas, K., Mpletsa, Z., Consumers’ food choices for specific quality food products (2009) J Food Prod Mark, 15 (3), pp. 200-212; 
   Tsakiridou, E., Zotos, Y., Mattas, K., Employing a dichotomous choice model to assess willingness to pay (WTP) for organically produced products (2006) J Food Prod Mark, 12 (3), pp. 59-69; 
   Ureña, F., Bernabéu, R., Olmeda, M., Women, men and organic food: differences in their attitudes and willingness to pay. Spanish case study (2008) Int J Cons Stud, 32, pp. 18-26; 
   Van Loo, E.J., Caputo, V., Nayga, R.M., Meullenet, J.F., Crandall, P.G., Ricke, S.C., Effect of organic poultry purchase frequency on consumer attitudes toward organic poultry meat (2010) J Food Sci, 75 (7), pp. 384-397; 
   Van Loo, E.J., Caputo, V., Nayga, R.M., Meullenet, J.F., Ricke, S.C., Consumers’ willingness to pay for organic chicken breast: evidence from choice experiment (2011) Food Qual Prefer, 22 (7), pp. 603-613; 
   Verdurme, A., Gellynck, X., Viaene, J., Are organic food consumers opposed to GM food consumers? (2002) Br Food J, 104 (8), pp. 610-623; 
   Verhoef, R.C., Explaining purchases of organic meat by Dutch consumers (2005) Eur Rev Agric Econ, 32 (2), pp. 245-267; 
   Vidal, F., López, D.B., Campo, F.J., Analysis of the relation between organic products consumption and box schemes use in Alicante (Spain) (2011) Agric Sci, 2 (4), pp. 505-510; 
   Wang, Q., Sun, J., Parsons, R., Consumer preferences and willingness to pay for locally grown organic apples: evidence from a conjoint study (2010) HortSci, 45 (3), pp. 376-381; 
   West, G.E., Gendron, C., Larue, B., Lamber, R., Consumers’ valuation of functional properties of foods: results from a Canada-wide survey (2002) Can J Agric Econ, 50 (4), pp. 541-558; 
   Westerlund Lind, L., Consumer involvement and perceived differentiation of different kinds of pork – a means-end chain analysis (2007) Food Qual Prefer, 18 (4), pp. 690-700; 
   Wier, M., O’Doherty Jensen, K., Andersen, L.M., Millock, K., Rosenkvist, L., The character of demand in mature organic food markets: great Britain and Denmark compared (2008) Food Policy, 33 (5), pp. 406-421; 
   Willer, H., The European Market for Organic Food (2012), http://www.organic-world.net/fileadmin/documents/yearbook/2012/2012-02-16/willer-2012-02-16-session-global-market.pdf, FiBL, Frick; Willer, H., (2012) Kilcher L (eds), 2012., The world of organic agriculture – statistics and emerging trends, FiBL, Frick and IFOAM, Bonn; 
   Wirth, F.F., Stanton, J.L., Wiley, J., The relative importance of search versus credence product attributes: organic and locally grown (2011) Agric Resour Econ Rev, 40 (1), pp. 48-62; 
   Wolf, M.M., Butler, L.J., Martin, A.J., Foltz, J.D., Factors influencing the purchase decision for milk labeled rBST free and organic (2009) J Food Distrib Res, 40 (1), pp. 187-191; 
   Wolf, M.M., Johnson, B., Cochran, K., Hamilon, L.L., Consumer attitudes toward organically grown lettuce (2002) J Food Distrib Res, 33 (1), pp. 155-160; 
   Wong, J., Raghunathan, U., Escalante, C., Wolfe, K., Consumer premiums for environmentally friendly grass-fed and organic milk in the Southeast (2010) J Agribusiness, 28 (1), pp. 75-88; 
   Yin, S., Wu, L., Du, L., Chen, M., Consumers’ purchase intention of organic food in China (2010) J Sci Food Agric, 90 (8), pp. 1361-1367., COI: 1:CAS:528:DC%2BC3cXmtV2jsLk%3D, PID: 20474056; 
   Yiridoe, E.K., Bonti-Ankomah, S., Martin, R.C., Comparison of consumer perceptions and preference toward organic versus conventionally produced foods: a review and update of the literature (2005) Renewable Agric Food Syst, 20 (4), pp. 193-205; 
   Young, J.A., Communicating with cod and others-Some perspectives on promotion for expanding markets for fish (2001) Aquac Econ Manag, 5 (5-6), pp. 241-251; 
   Yue, C., Frode, A., Jensen, H.H., Discounting spotted apples: investigating consumers’ willingness to accept cosmetic damage in an organic product (2009) J Agric Appl Econ, 41 (1), pp. 29-46; 
   Yue, C., Tong, C., Organic or local? Investigating consumer preference for fresh produce using a choice experiment with real economic incentives (2009) HortSci, 44 (2), pp. 366-371; 
   Zakowska-Biemans, S., Polish consumer food choices and beliefs about organic food (2011) Br Food J, 113 (1), pp. 122-137; 
   Zander, K., Hamm, U., Consumer preferences for additional ethical attributes of organic food (2010) Food Qual Prefer, 21 (5), pp. 495-503; 
   Zanoli, R., Naspetti, S., Consumer motivations in the purchase of organic food: a means-end approach (2002) Br Food J, 104 (8), pp. 643-653; 
   Zepeda, L., Chang, H.S., Leviten-Reid, C., Organic food demand: a focus group study involving Caucasian and African-American shoppers (2006) Agric Hum Values, 23 (3), pp. 385-394; 
   Zepeda, L., Li, J., Characteristics of organic food shoppers (2007) J Agric Appl Econ, 39 (1), pp. 17-28; 
   Zhang, F., Epperson, J.E., Huang, C.L., Houston, J.E., Organic price premiums paid for fresh tomatoes and apples by U.S. households. Evidence from Nielsen Homescan Data (2009) J Food Distrib Res, 40 (3), pp. 105-114; 
   Zhang, F., Huang, C.L., Lin, B.H., Epperson, J.E., Houston, J.E., National demand for fresh organic and conventional vegetables: scanner data evidence (2011) J Food Prod Mark, 17 (4), pp. 441-458; 
   Zielke, S., How price image dimensions influence shopping intentions for different store formats (2010) Br Food J, 44 (6), pp. 748-770; 
   Živìlová, I., Jánský, J., The conditions of organic market development (2007) Agric Econ-UZPI (Czech Repub), 53 (9), pp. 403-410
NR 5
TC 277
Z9 313
U1 2
U2 93
PU Springer Netherlands
PI Netherlands
PA -
SN -
J9 Organic Agriculture
JI Organic Agriculture
PD -
PY 2015
VL -
IS -
BP -
EP +
DI -
PG -
WC -
SC -
GA -
UT -
DA 2021-02-01
ER

PT J
AU Yip, L
   Janssen, M
AF Yip, L
   Janssen, M
TI How do consumers perceive organic food from different geographic origins? Evidence from Hong Kong and Shanghai
SO Journal of Agriculture and Rural Development in the Tropics and Subtropics
LA English
DT Article
ID China;  Consumer perception;  Local food;  Organic food
AB The objective of this paper is to understand how Chinese consumers perceive certified organic food, especially the differences between locally and nationally produced organic food compared to food produced overseas. In 2012, a consumer survey was conducted at supermarkets in Hong Kong and Shanghai (N=245). Participants were asked for their perception on four different food origins: locally produced organic food, organic food from China, imported organic food, and locally produced conventional food. Consumers in Hong Kong had a positive attitude towards local organic food and imported organic food. However, they were sceptical about organic food from China, in particular regarding chemical residues and the trustworthiness of producers. Consumers in Shanghai, in contrast, had a positive attitude towards all three tested geographical origins of organic food. Overall, the results suggest that it is challenging for marketers to promote and boost the sales of China-produced organic food in China. Better communication is essential to convince consumers that organic food from China is of similar quality as organic food produced elsewhere. © 2015, Kassel University Press GmbH. All rights reserved.
C1 Graham Company Limited, Hong Kong; 
   Department of Agricultural and Food Marketing, University of Kassel, Germany
RP Janssen, M.; University of Kassel, Dept. of Agricultural and Food Marketing, Steinstr. 19, Germany
RI Janssen, M
OI Janssen, M
CR Bähr, M., Botschen, M., Laberenz, H., Naspetti, S., Thelen, E., Zanoli, R., (2004) The European Consumer and Organic Food, , Organic Marketing Initiatives and Rural Development, Vol.4. School of Management and Business, University of Wales Aberystwyth, Wales, United Kingdom; 
   Chen, J., Lobo, A., Mascitelli, B., (2010) Buyer Behavior of Organic Food in China: Consumers have Their Say, pp. 87-94., In Global Business and Technology Association in the Twelfth Annual International Conference, July 5-9, South Africa; 
   Grzelak, P., Maciejczak, M., Comparison between the United States and Poland of consumers’ perceptions of organic products (2013) Studies in Agricultual Economics, 15, pp. 47-56; 
   (2009) 2008 Research of Hong Kong Consumers’ Purchase Behaviour of Organic Food, , http://www.hkorc.org/doc/resources/02/2008/090114consumer_sur_report_chi.pdf, HKBU & HKORC, HKBU (Hong Kong Baptist University) & HKORC (Hong Kong Organic Resource Centre); 
   (2010) Sales Situation of Organic Products in Wet Markets 2010, , http://www.hkorc.org/doc/resources/02/2010/13a2Wetreport_100328s.pdf, HKORC, HKORC (Hong Kong Organic Resource Centre); 
   (2005) Organic Food Consumer Market Survey, , http://www.hkorc.org/doc/resources/02/2005/2005%20MKT%20Survey%20Report%202005%20Jan.pdf, HKORC & AFCD, HKORC (Hong Kong Organic Resource Centre) & AFCD (Agriculture, Fisheries and Conservation Department); 
   (2012) HONG KONG: THE FACTS, , http://www.gov.hk/en/about/abouthk/factsheets/docs/population.pdf, Information Services Department, Information Services Department, Hong Kong Special Administrative Region Government; 
   Jiang, Q., Zhong, J.X., Problems and solutions of China organic food development (2008) Guangdong Agricultural Sciences, 9, pp. 172-173., Cited in: Sheng, J., Shen, L., Qiao, Y., Yu, M. & Fan, B. (2009) Market trends and accreditation systems for organic food in China. Trends of Food Science & Technology, 20, 396-401; 
   Lagos, J.E., Scott, R.R., Rasmussen, K., Wu, B., Chen, U., Gain Report (2010) Peoples Republic of China Organics Report (Gain Report Number: 10046), , http://gain.fas.usda.gov/Recent%20GAIN%20Publications/Organics%20Annual_Beijing_China%20-%20Peoples%20Republic%20of_10-14-2010.pdf, Beijing: USDA Foreign Agricultural Service; 
   Lin, L., Zhou, D., Ma, C., Green food industry in China: Development, problems and policies (2009) Renewable Agriculture and Food Systems, 25 (1), pp. 69-80; 
   Liu, J., Wang, K., Han, J., Consumer research on the cognitive level of their consumption behavior of the organic pork – Based on survey data from Shanghai and Nanjing (2009) Modern Economic Research, 4, pp. 50-58; 
   Lu, Y., Wang, H., Zou, H., Consumers behavior of buying organic vegetables and its influencing factors - Consumer survey in Chengdu (2010) Public Communication of Science and Technology, 18, pp. 69-71; 
   Malhotra, N.K., Birks, D.F., Wills, P., (2012) Marketing Research: An Applied Approach, , 4th ed.. Pearson Education, Harlow; 
   Qiao, Y., Organic Agriculture Development in China (2011) The World of Organic Agriculture - Statistics and Emerging Trends 2011, pp. 132-136., In H. Willer, & L. Kilcher (Eds.), Research Institute of Organic Agriculture and International Federation of Organic Agriculture Movements, Frick, Switzerland and Bonn, Germany; 
   Roitner-Schobesberger, B., Darnhofer, I., Somsook, S., Vogl, C.R., Consumer perceptions of organic foods in Bangkok, Thailand (2008) Food Policy, 33, pp. 112-121; 
   Sanders, R., A Market Road to Sustainable Agriculture? Ecological Agriculture, Green Food and Organic Agriculture in China (2006) Development and Change, 37 (1), pp. 201-226; 
   (2012) Shanghai Statistical Yearbook 2012, , http://www.stats-sh.gov.cn/data/toTjnj.xhtml?y=2012e, Shanghai Municipal Statistics Bureau; 
   Sheng, J., Shen, L., Qiao, Y., Yu, M., Fan, B., Market trends and accreditation systems for organic food in China (2009) Trends of Food Science & Technology, 20, pp. 396-401; 
   Sirieix, L., Kledal, P.R., Sulitang, T., Organic food consumers’ trade-offs between local or imported, conventional or organic products: A qualitativestudy in Shanghai (2011) International Journal of Consumer Studies, 35, pp. 670-678; 
   Solomon, M.R., Bamossy, G., Askegaard, S., Hogg, M.K., Consumer Behaviour (2010) A European Erspective, , 4th ed.. Prentice Hall, Harlow, England; 
   Sternfeld, E., (2009) Organic Food “Made in China”, , http://eu-china.net/web/cms/upload/pdf/materialien/euchina_2009_hintergrund_10.pdf, Hintergrundinformationen 10/2009. EU-China Civil Society Forum; 
   Wang, X., Xiao, X., Zhang, A., You, W., Study on Consumers’ Attitude towards Organic Food in Nanjing, China (2009) Journal of Anhui Agricultural Sciences, 14, pp. 6795-6796; 
   Willer, H., Kilcher, L., (2012) The World of Organic Agriculture - Statistics and Emerging Trends 2012, , (Eds.), Research Institute of Organic Agriculture and International Federation of Organic Agriculture Movements, Frick, Switzerland and Bonn, Germany; 
   Wong, J., The Opportunities for Hong Kong Organic Market Development (2005) IFOAM, , http://www.hkorc.org/doc/resources/03/2005_8%20Abstract-OrgFoodOpportunity.pdf; 
   Wong, J., (2006) Organic Market and Certification in Hong Kong, , http://www.hkorc.org/doc/resources/03/2006_3%20Biofach%20Article-061004k.pdf; 
   Yin, S., Wu, L., Du, L., Chen, M., Consumers’ purchase intention of organic food in China (2010) Journal of the Science of Food and Agriculture, 90 (8), pp. 1361-1367; 
   Yu, Z., Yin, Y., Reference of foreign food safety management measures on China’s food safety (2011) Market Research, 6, pp. 49-53; 
   Zhang, Z., Jiang, Y., Consumer willingness to pay and preferences based on joint analysis (2011) Statistics and Decision, 3, pp. 112-114; 
   Zhao, C., (2007) Primary Study of Organic Production, Marketing and Policy in China. Unpublished, pp. 132-136., Cited in: Qiao, Y. (2011) Organic Agriculture Development in China. The World of Organic Agriculture – Statistics and Emerging Trends 2011, Research Institute of Organic Agriculture and International Federation of Organic Agriculture Movements, Frick, Switzerland and Bonn, Germany; 
   Zheng, Y., Empirical analysis of consumer awareness of organic food and buying behaviour (2009) Jiangsu Commercial Forum, 12, pp. 44-45
NR 116
TC 71
Z9 84
U1 -
U2 -
PU Kassel University Press GmbH
PI Kassel
PA -
SN -
J9 J. Agric. Rural Dev. Trop. Subtrop.
JI J. Agric. Rural Dev. Trop. Subtrop.
PD -
PY 2015
VL -
IS -
BP -
EP +
DI 10.1108/07363760810858837
PG -
WC -
SC -
GA -
UT -
DA 2021-02-01
ER

PT J
AU Essoussi, L.H
   Zahaf, M
AF Essoussi, L.H
   Zahaf, M
TI Decision making process of community organic food consumers: An exploratory study
SO Journal of Consumer Marketing
LA English
DT Article
ID Canada;  Consumer behaviour;  Organic foods;  Trust
AB Purpose - Substantial changes in the organic food sector and recent studies on the Canadian organic food market are showing promising trends. However, community organic food markets are different from organic food mainstream markets. In a domain growing in theoretical and practical importance, the main objective of this paper is to develop an understanding and analysis of "community organic food market". Design/methodology/approach - Focus groups were conducted and data collected were analyzed using content analysis. Findings - Five main themes emerged and brought contributions in terms of: organic food definition and recognition, organic food consumers' motivations, trust with regard to organic food, labeling and certification process, organic food distribution channels, and the proposition of a conceptual model of decision making with regard to organic food consumers in small communities. Research limitations/implications - Data collection was conducted in only one small community location and should be extended to other small communities as well as urban city centers. Practical implications - This study provides some insights to managers in terms of the market mix and target marketing of organic food niche markets. Originality/value - The paper explores the difference between an organic food mainstream market and an organic food niche/community market using a consumer behaviour perspective. © Emerald Group Publishing Limited.
C1 Telfer School of Management, University of Ottawa, Ottawa, Canada; 
   Faculty of Business Administration, Lakehead University, Thunder Bay, Canada
RP Essoussi, L. H.; Telfer School of Management, , Ottawa, Canada; email: hamzaoui@management.uottawa.ca
RI Essoussi, L. H
OI Essoussi, L. H
CR Amyx, D.A., De Jong, P.F., Lin, X., Chakraborty, G., Wiener, J.L., Influencers of purchase intentions for ecologically safe products: An exploratory study (1994) Proceedings of the American Marketing Association Winter Educators' Conference, St Petersburg, Florida, pp. 341-7; 
   Baker, S., (2003) New Consumer Marketing: Managing A Living Demand System, , John Wiley & Sons Toronto; 
   Baker, S., Thompson, K., Engelken, J., Mapping the values driving organic food choice (2004) European Journal of Marketing, 38 (8), pp. 995-1012; 
   Baker, S., Thompson, K.E., Palmer-Barnes, D., Crisis in the meat industry: A means-end approach to communication strategy (2002) Journal of Marketing Communication, 8 (1), pp. 19-30; 
   Balderjahn, I., Personality variables and environmental attitudes as predictors of ecologically responsible consumption patterns (1988) Journal of Business Research, 17 (1), pp. 51-6; 
   Beharrell, B., MacFie, J., Consumer attitudes to organic foods (1991) British Food Journal, 93 (2), pp. 25-30; 
   Berger, I., Corbin, R., Perceived consumer effectiveness and faith in others as moderators of environmentally responsible behaviors (1992) Journal of Public Policy and Marketing, 11 (2), pp. 79-89; 
   Cunningham, R., (2001) The Organic Consumer Profile: Not only Who You Think It Is, , Alberta Agriculture, Food and Rural Development Alberta; 
   Davis, A., Titterington, A.J., Cochrane, C., Who buys organic food? A profile of the purchasers of organic food in Northern Ireland (1995) British Food Journal, 97 (1), pp. 17-23; 
   Ellen, S.P., Wiener, J., Cobb-Walgren, C., The role of perceived consumer effectiveness in motivating environmentally conscious behaviors (1991) Journal of Public Policy and Marketing, 10 (2), pp. 77-101; 
   Fotopoulos, C., Krystallis, A., Purchasing motives and profile of Greek organic consumer: A countrywide survey (2002) British Food Journal, 104 (9), pp. 730-64; 
   Hamzaoui, L., Zahaf, M., (2006), "Exploring the decision making process of Canadian organic food consumers"., Working Paper WP 2006-31, School of Management, University of Ottawa, Ottawa; Hutchins, R.K., Greenhalgh, L.A., Organic confusion: Sustaining competitive advantage (1997) British Food Journal, 99 (9), pp. 336-8; 
   Kassarjian, H., Content analysis in consumer research (1977) Journal of Consumer Research, 4 (1), pp. 8-18; 
   Keegan, W.J., (1989) Global Marketing Management, , Prentice-Hall Englewood Cliffs, NJ; 
   Kotler, P., Armstrong, G., Cunningham, P., (2005) Principles of Marketing, , 6th Canadian ed. Pearson Prentice-Hall Toronto; 
   Kristallis, A., Chryssohoidis, G., Consumers' willingness to pay for organic food: Factors that affect it and variation per organic product type (2005) British Food Journal, 107 (5), pp. 320-43; 
   Kristensen, K., Grunert, S.C., The effect of ecological consciousness on the demand for organic foods (1991) Marketing Thought Around the World, Proceedings of European Marketing Academy Conference, Dublin, pp. 299-318., Bradley, F; 
   Lampkin, N., (1992), "What is organic farming", Trade Development Board - Organics Workshop, 30 June, Organic Farming Systems Research Group, MAF, Wellington; Lampkin, N., (1999), "From niche to mainstream for EU organic farming", Proceedings of Euro-Organics'99 AgraEurope Conference, London; Larue, B., West, G., Gendron, C., Lambert, R., Consumer response to functional foods produced by conventional, organic, or genetic manipulation (2004) Agribusiness, 20 (2), pp. 155-66; 
   Lumbers, M., Eves, A., Skourtas, G., (2003), "Comparison of consumer perceptions of food-related hazards between Greece and the UK", paper presented at the 83rd EAAE Seminar, Chania, 4-6 September, available at: www.maich/eaae.gr; MacRae, R., Martin, R., MacEcy, A., Beauchemin, R., Christianson, R., (2002), "A national strategic plan for the Canadian organic food and farming sector", Organic Agriculture Center of Canada, Nova Scotia Agriculture College, available at: www.organicagcentre.ca/reportfinal.pdf (accessed 17 January 2005); MacEy, A., (2003), Certified Organic, The status of the Canadian Organic Market in 2003, Report to Agriculture & Agri-Food Canada, Agriculture & Agri-Food Canada, Toronto; Makatouni, A., What motivates consumers to buy organic food in UK? (2002) British Food Journal, 104 (345), pp. 345-52; 
   Roddy, G., Cowan, C., Hutchinson, G., Organic food: A description of the Irish market (1994) British Food Journal, 96 (4), pp. 3-10; 
   Schwepker, C., Cornwell, B., An examination of ecologically concerned consumers and their intention to purchase ecologically packaged products (1991) Journal of Public Policy and Marketing, 10 (2), pp. 77-101; 
   Shamdasani, P., Chon-Lin, G., Richmond, D., Exploring green consumers in an oriental culture: Role of personal and marketing mix factors (1993) Advances in Consumer Research, 20, pp. 488-93; 
   Solomon, M., Bamossy, G., Askegaard, S., (1999) Consumer Behaviour: A European Perspective, , Prentice-Hall Englewood Cliffs, NJ; 
   Squires, L., Juric, B., Cornwell, T.B., Level of market development and intensity of organic food consumption: Cross-cultural study of Danish and New Zealand consumers (2001) Journal of Consumer Marketing, 18 (5), pp. 392-409; 
   Verdurme, A., Gellynck, X., Viaene, J., Are organic food consumers opposed to GM food consumers? (2002) British Food Journal, 104 (8), pp. 610-23; 
   Wier, M., Calverly, C., Market potential for organic foods in Europe (2002) British Food Journal, 104 (1), pp. 45-62; 
   Worner, F., Meier-Ploeger, A., What the consumer says (1999) Ecology and Farming, 20, pp. 14-15; 
   Zanoli, R., Naspetti, S., Consumer motivations in the purchase of organic food: A means end approach (2002) British Food Journal, 104 (8), pp. 643-53
NR 25
TC 95
Z9 104
U1 -
U2 -
PU -
PI -
PA -
SN -
J9 J. Consum. Mark.
JI J. Consum. Mark.
PD -
PY 2008
VL -
IS -
BP -
EP +
DI -
PG -
WC -
SC -
GA -
UT -
DA 2021-02-01
ER

PT J
AU Truong, VA
   Lang, B
   Conroy, DM
AF Van Anh Truong
   Lang, Bodo
   Conroy, Denise M.
TI Are trust and consumption values important for buyers of organic food? A
   comparison of regular buyers, occasional buyers, and non-buyers
SO APPETITE
LA English
DT Article
DE Consumption values; Trust; Food system; Actual behaviour; Organic
AB Although many countries have promoted organic farming for its benefits, organic food remains a niche market. This study investigates the drivers of purchasing organic food by examining if and how consumers? consumption values influence the food choices of regular buyers, occasional buyers, and non-buyers of organic food. We use consumption values as a theoretical lens for classifying different motives for purchasing organic food. Data were collected using in-depth interviews with 27 Vietnamese participants who were comparable in terms of their awareness of, their ability to afford, and their access to, organic food. Thematic analysis was used to analyse the qualitative data. The study advances research in organic food consumption by showing that trust and distrust in the food system, a much wider concept than trust in food labelling, is a determinant of consumption values of organic food, and therefore a determinant of organic food choice. It also makes a valuable contribution to the organic consumption values literature by showing a clear difference in the importance of perceived consumption values across regular buyers, occasional buyers, and non-buyers of organic food. Furthermore, the study advances Sheth?s (1991) theory of consumption values by providing a more nuanced understanding of how consumption values can be interrelated.
C1 [Van Anh Truong; Lang, Bodo] Univ Auckland, Business Sch, Auckland, New Zealand.
   [Conroy, Denise M.] New Zealand Inst Plant & Food Res Ltd, Auckland, New Zealand.
RP Truong, VA (corresponding author), Univ Auckland, Business Sch, Auckland, New Zealand.
EM v.truong@auckland.ac.nz; b.lang@auckland.ac.nz;
   Denise.Conroy@plantandfood.co.nz
CR Aarset B., 2004, British Food Journal, V106, P93, DOI 10.1108/00070700410516784
   Gonzalez JAA, 2009, BRIT FOOD J, V111, P498, DOI 10.1108/00070700910957320
   AJZEN I, 1991, ORGAN BEHAV HUM DEC, V50, P179, DOI 10.1016/0749-5978(91)90020-T
   Ambler T., 1997, INT J ADVERT, V16, P167, DOI [DOI 10.1111/J.0265-0487.1997.00053.X, 10.1080/02650487.1997.11104687, DOI 10.1080/02650487.1997.11104687]
   Aschemann-Witzel J, 2014, INT J CONSUM STUD, V38, P550, DOI 10.1111/ijcs.12115
   Awuni JA, 2016, SUSTAIN DEV, V24, P124, DOI 10.1002/sd.1613
   Berg L, 2005, EUR SOC, V7, P103, DOI 10.1080/1461669042000327045
   Berg L, 2004, APPETITE, V42, P21, DOI 10.1016/S0195-6663(03)00112-0
   Biswas A, 2015, J CLEAN PROD, V95, P332, DOI 10.1016/j.jclepro.2015.02.042
   Bogdan, 1984, INTRO QUALITATIVE RE
   Botonaki A, 2006, BRIT FOOD J, V108, P77, DOI 10.1108/00070700610644906
   Braun V., 2006, QUAL RES PSYCHOL, V3, P77, DOI [10.1191/1478088706qp063oa, DOI 10.1191/1478088706QP063OA]
   Bryla P, 2018, BRIT FOOD J, V120, P1015, DOI 10.1108/BFJ-09-2017-0517
   Bryla P, 2016, APPETITE, V105, P737, DOI 10.1016/j.appet.2016.07.012
   Casagrande G, 2011, APPETITE, V56, P469, DOI 10.1016/j.appet.2011.01.020
   Caswell JA, 2002, GLOBAL FOOD TRADE & CONSUMER DEMAND FOR QUALITY, P43
   Chekima B, 2019, FOOD QUAL PREFER, V74, P49, DOI 10.1016/j.foodqual.2018.12.010
   Chekima B, 2017, J CLEAN PROD, V166, P1438, DOI 10.1016/j.jclepro.2017.08.086
   Chen J, 2014, INT J CONSUM STUD, V38, P346, DOI 10.1111/ijcs.12095
   Chen YH, 2016, AUST ECON PAP, V55, P1, DOI 10.1111/1467-8454.12058
   de Jonge J, 2008, APPETITE, V51, P311, DOI 10.1016/j.appet.2008.03.008
   Dekhili S., 2014, J APPL BUS RES, V30, P433
   Ditlevsen K, 2020, APPETITE, V147, DOI 10.1016/j.appet.2019.104544
   Ditlevsen K, 2019, FOOD QUAL PREFER, V71, P46, DOI 10.1016/j.foodqual.2018.06.001
   Doney PM, 1998, ACAD MANAGE REV, V23, P601, DOI 10.2307/259297
   Dowd K, 2013, APPETITE, V69, P137, DOI 10.1016/j.appet.2013.05.024
   Essoussi LH, 2009, QUAL MARK RES, V12, P443, DOI 10.1108/13522750910993347
   Essoussi LH, 2008, J CONSUM MARK, V25, P95, DOI 10.1108/07363760810858837
   FAO, 2019, VEG CONS WORLD
   Finch JE, 2005, J FOOD PROD MARK, V11, P63, DOI 10.1300/J038v11n04_05
   Fischer ARH, 2008, HEALTH RISK SOC, V10, P385, DOI 10.1080/13698570802166449
   Fisher RJ, 2000, PSYCHOL MARKET, V17, P105, DOI 10.1002/(SICI)1520-6793(200002)17:2<105::AID-MAR3>3.0.CO;2-9
   Gao HZ, 2015, J INT MARKETING, V23, P91, DOI 10.1509/jim.13.0166
   Giampietri E, 2018, FOOD QUAL PREFER, V64, P160, DOI 10.1016/j.foodqual.2017.09.012
   Glitsch K., 2000, British Food Journal, V102, P177, DOI 10.1108/00070700010332278
   Grunert KG, 2015, FOOD QUAL PREFER, V42, P37, DOI 10.1016/j.foodqual.2015.01.001
   GSO, 2018, GEN STAT OFF VIET NA
   Ham M, 2018, BRIT FOOD J, V120, P734, DOI 10.1108/BFJ-02-2017-0090
   Hansen T, 2018, FOOD POLICY, V74, P39, DOI 10.1016/j.foodpol.2017.11.003
   Harper G. C., 2002, British Food Journal, V104, P287, DOI 10.1108/00070700210425723
   Hashem S, 2018, BRIT FOOD J, V120, P1600, DOI 10.1108/BFJ-08-2017-0426
   Hasimu H., 2017, CONCEPT MAPPING STUD, DOI [10.1016/j.appet.2016.09.019, DOI 10.1016/J.APPET.2016.09.019]
   Hemmerling S., 2015, Organic Agriculture, V5, P277, DOI 10.1007/s13165-015-0109-3
   Henryks J, 2014, J FOOD PROD MARK, V20, P452, DOI 10.1080/10454446.2013.838529
   Hjelmar U, 2011, APPETITE, V56, P336, DOI 10.1016/j.appet.2010.12.019
   Hobbs JE, 2015, FOOD POLICY, V52, P71, DOI 10.1016/j.foodpol.2014.10.017
   Hughner R.S., 2007, J CONSUMER BEHAVIOUR, V6, P94, DOI DOI 10.1002/CB.210
   Janssen M., 2011, Organic Agriculture, V1, P31, DOI 10.1007/s13165-010-0003-y
   Janssen M, 2018, FOOD QUAL PREFER, V68, P19, DOI 10.1016/j.foodqual.2018.02.002
   Janssen M, 2012, FOOD QUAL PREFER, V25, P9, DOI 10.1016/j.foodqual.2011.12.004
   Kahneman D, 2003, AM PSYCHOL, V58, P697, DOI 10.1037/0003-066X.58.9.697
   Kjaernes U, 2007, TRUST IN FOOD: A COMPARATIVE AND INSTITUTIONAL ANALYSIS, P1, DOI 10.1057/9780230627611
   Krueger R.A., 2014, FOCUS GROUPS PRACTIC
   Kuper A, 2008, BRIT MED J, V337, DOI 10.1136/bmj.a1035
   Kushwah S., 2019, UNDERSTANDING CONSUM, DOI [10.1016/j.foodqual.2019.04.003, DOI 10.1016/J.FOODQUAL.2019.04.003]
   Kushwah S, 2019, J CLEAN PROD, V236, DOI 10.1016/j.jclepro.2019.06.350
   Kushwah S, 2019, APPETITE, V143, DOI 10.1016/j.appet.2019.104402
   LAAKSONEN M, 1993, J BUS RES, V28, P3, DOI 10.1016/0148-2963(93)90024-J
   Laroche M, 2001, J CONSUM MARK, V18, P503, DOI 10.1108/EUM0000000006155
   Layder D., 1998, SOCIOLOGICAL PRACTIC
   Lee CKC, 2015, INT J CONSUM STUD, V39, P597, DOI 10.1111/ijcs.12231
   LEWIS JD, 1985, SOC FORCES, V63, P967, DOI 10.2307/2578601
   Lillywhite JM, 2013, J INT FOOD AGRIBUS M, V25, P103, DOI 10.1080/08974438.2013.724000
   Lim WM, 2014, J GLOB MARK, V27, P298
   Lin PC, 2012, J CLEAN PROD, V22, P11, DOI 10.1016/j.jclepro.2011.10.002
   Lockie S, 2004, APPETITE, V43, P135, DOI 10.1016/j.appet.2004.02.004
   Mcknight DH, 1998, ACAD MANAGE REV, V23, P473, DOI 10.5465/AMR.1998.926622
   Minichiello V, 2008, IN DEPTH INTERVIEWIN
   Misra R, 2016, BRIT FOOD J, V118, P2308, DOI 10.1108/BFJ-02-2016-0080
   Monier-Dilhan S, 2016, AGRIC RESOUR ECON RE, V45, P522, DOI 10.1017/age.2016.6
   Nandi R, 2016, J INT FOOD AGRIBUS M, V28, P74, DOI 10.1080/08974438.2015.1035470
   Nasir VA, 2014, J CONSUM MARK, V31, P263, DOI 10.1108/JCM-01-2014-0845
   NELSON P, 1970, J POLIT ECON, V78, P311, DOI 10.1086/259630
   Nuttavuthisit K, 2017, J BUS ETHICS, V140, P323, DOI 10.1007/s10551-015-2690-5
   O'Donoghue T, 1999, AM ECON REV, V89, P103, DOI 10.1257/aer.89.1.103
   Oates L, 2012, J SCI FOOD AGR, V92, P2782, DOI 10.1002/jsfa.5664
   Olsen SO, 2010, EUR J MARKETING, V44, P1165, DOI 10.1108/03090561011047571
   Onozaka Y, 2011, AM J AGR ECON, V93, P689, DOI 10.1093/ajae/aar005
   Orlando G, 2018, CULT AGRIC FOOD ENVI, V40, P45, DOI 10.1111/cuag.12105
   Padel S, 2005, BRIT FOOD J, V107, P606, DOI 10.1108/00070700510611002
   Pearson D, 2011, RENEW AGR FOOD SYST, V26, P171, DOI 10.1017/S1742170510000499
   Peters RG, 1997, RISK ANAL, V17, P43, DOI 10.1111/j.1539-6924.1997.tb00842.x
   Pivato S, 2008, BUS ETHICS, V17, P3, DOI 10.1111/j.1467-8608.2008.00515.x
   Pope N., 2001, ASSESS EVAL HIGH EDU, V26, P235, DOI [10.1080/02602930120052396, DOI 10.1080/02602930120052396]
   Prakash G, 2018, FOOD QUAL PREFER, V68, P90, DOI 10.1016/j.foodqual.2018.01.015
   Pugliese P, 2001, SOCIOL RURALIS, V41, P112, DOI 10.1111/1467-9523.00172
   Puska P, 2018, APPETITE, V121, P348, DOI 10.1016/j.appet.2017.11.102
   Rabiee F, 2004, P NUTR SOC, V63, P655, DOI 10.1079/PNS2004399
   Rahnama H, 2017, J FOOD PROD MARK, V23, P144, DOI 10.1080/10454446.2017.1244790
   Rana J, 2017, J RETAIL CONSUM SERV, V38, P157, DOI 10.1016/j.jretconser.2017.06.004
   Ranney M. L., 2015, INTERVIEW BASED QU 2, DOI [10.1111/ acem.12735, DOI 10.1111/ACEM.12735]
   RAO AR, 1989, J MARKETING RES, V26, P351, DOI 10.2307/3172907
   Reddy B. S., 2010, Agricultural Economics Research Review, V23, P343
   Schjoll A., 2017, ORG AGR, V7, P315, DOI [10.1007/s13165-016-0159-1, DOI 10.1007/S13165-016-0159-1]
   Schrank Z, 2018, J CONSUM CULT, V18, P184, DOI 10.1177/1469540516659127
   SHETH JN, 1991, J BUS RES, V22, P159, DOI 10.1016/0148-2963(91)90050-8
   Shin YH, 2019, J QUAL ASSUR HOSP TO, V20, P107, DOI 10.1080/1528008X.2018.1483288
   Smith S, 2010, AUSTRALAS MARK J, V18, P93, DOI 10.1016/j.ausmj.2010.01.001
   Soler F., 2002, British Food Journal, V104, P670, DOI 10.1108/00070700210425921
   Sondhi N, 2014, BRIT FOOD J, V116, P1864, DOI 10.1108/BFJ-04-2013-0098
   Speece M., 2002, J GLOBAL ACAD MARKET, V10, P187
   SPIGGLE S, 1994, J CONSUM RES, V21, P491, DOI 10.1086/209413
   Stafford T.F., 1994, J MARKETING ED, V16, P26, DOI [10.1177/027347539401600204, DOI 10.1177/027347539401600204]
   Stewart KJ, 2003, ORGAN SCI, V14, P5, DOI 10.1287/orsc.14.1.5.12810
   Stolz H, 2011, FOOD QUAL PREFER, V22, P772, DOI 10.1016/j.foodqual.2011.06.011
   STRUB PJ, 1976, SOCIOL FOCUS, V9, P399, DOI 10.1080/00380237.1976.10570947
   Suki NM, 2015, INT J SUST DEV WORLD, V22, P269, DOI 10.1080/13504509.2015.1013074
   Sultan P, 2020, FOOD QUAL PREFER, V81, DOI 10.1016/j.foodqual.2019.103838
   Sultan P, 2019, J BRAND MANAG, V26, P332, DOI 10.1057/s41262-018-0131-3
   Tandon A, 2020, APPETITE, V154, DOI 10.1016/j.appet.2020.104786
   Teng CC, 2016, APPETITE, V105, P95, DOI 10.1016/j.appet.2016.05.006
   Thogersen J, 2019, FOOD QUAL PREFER, V72, P10, DOI 10.1016/j.foodqual.2018.09.003
   Thogersen J, 2017, BRIT FOOD J, V119, P542, DOI 10.1108/BFJ-09-2016-0406
   Pham TH, 2019, J STRATEG MARK, V27, P540, DOI 10.1080/0965254X.2018.1447984
   United Nations, 2019, WORLD POPULATION PRO
   van Dam YK, 2011, J ECON PSYCHOL, V32, P726, DOI 10.1016/j.joep.2011.06.002
   Vermeir I, 2006, J AGR ENVIRON ETHIC, V19, P169, DOI 10.1007/s10806-005-5485-3
   Wandel M, 1997, FOOD QUAL PREFER, V8, P19, DOI 10.1016/S0950-3293(96)00004-3
   Wertheim-Heck S. C, 2015, WE HAVE EAT RIGHT FO
   Willer H., 2019, WORLD ORGANIC AGR ST
   Xie J, 2016, AGR ECON-BLACKWELL, V47, P181, DOI 10.1111/agec.12193
   Yadav R, 2016, J CLEAN PROD, V135, P732, DOI 10.1016/j.jclepro.2016.06.120
   Yee W. M., 2002, NUTR FOOD SCI
   Zakowska-Biemans S, 2011, BRIT FOOD J, V113, P122, DOI 10.1108/00070701111097385
   Zanoli R, 2013, RENEW AGR FOOD SYST, V28, P70, DOI 10.1017/S1742170512000026
   Zhang YY, 2018, FOOD QUAL PREFER, V65, P118, DOI 10.1016/j.foodqual.2017.11.001
NR 126
TC 7
Z9 7
U1 9
U2 16
PU ACADEMIC PRESS LTD- ELSEVIER SCIENCE LTD
PI LONDON
PA 24-28 OVAL RD, LONDON NW1 7DX, ENGLAND
SN 0195-6663
EI 1095-8304
J9 APPETITE
JI Appetite
PD JUN 1
PY 2021
VL 161
AR 105123
DI 10.1016/j.appet.2021.105123
PG 13
WC Behavioral Sciences; Nutrition & Dietetics
SC Behavioral Sciences; Nutrition & Dietetics
GA RF0YZ
UT WOS:000634575300006
PM 33493610
DA 2021-11-03
ER

PT J
AU Ladwein, R
   Romero, AMS
AF Ladwein, Richard
   Romero, Andrea Milena Sanchez
TI The role of trust in the relationship between consumers, producers and
   retailers of organic food: A sector-based approach
SO JOURNAL OF RETAILING AND CONSUMER SERVICES
LA English
DT Article
DE Trust; Organic food; Quality; Retailers; Producers; Sustainability
ID WILLINGNESS-TO-PAY; PURCHASE INTENTIONS; QUALITY PERCEPTION; PERCEIVED
   VALUE; ATTRIBUTES; BEHAVIOR; MODEL; GREEN; TASTE; CERTIFICATION
AB Given current environmental concerns, the organic food market is an important issue in terms of sustainability. The consolidation of this market is based on trust. Many consumers rely on partial information to assess the quality of organic food and cannot determine its authenticity with certainty. They are led to trust the actors of the organic food chain and the government. In addition, numerous industrial and sanitary scandals have highlighted the need for the actors of the sector to establish relationships based on trust and transparency in order to guarantee the traceability of products and to protect the health of consumers. This research examines the impact of trust and confidence in producers and retailers on the intention to purchase organic food. To address this research issue, we conducted an online questionnaire survey of 316 organic food consumers in France. The results show the central role of quality as a strategy for building and maintaining trust with producers and re-tailers. They show for the first time the positive impact of trust in producers on trust in retailers. The results of this research allow us to provide advice to growers and retailers to maintain trust and promote purchase intent.
C1 [Ladwein, Richard] Univ Lille, Univ Sch Management, LEM, UMR 9221, 104,Ave Peuple Belge, F-59043 Lille, France.
   [Romero, Andrea Milena Sanchez] Univ Clermont Auvergne, EA 3849 CIeRMa, F-63008 Clermont Ferrand, France.
RP Ladwein, R (corresponding author), Univ Lille, Univ Sch Management, LEM, UMR 9221, 104,Ave Peuple Belge, F-59043 Lille, France.
EM richard.ladwein@univ-lille.fr; andrea.sanchez@uca.fr
OI LADWEIN, Richard/0000-0003-0062-510X
CR Agence B.I.O, 2020, CONSOMMATION BIOHAUS
   Annunziata A, 2019, J CLEAN PROD, V206, P86, DOI 10.1016/j.jclepro.2018.09.155
   Baker S., 2004, EUR J MARKETING, V38, P995, DOI [DOI 10.1108/03090560410539131, 10.1108/03090560410539131]
   Baudry J, 2018, JAMA INTERN MED, V178, P1597, DOI 10.1001/jamainternmed.2018.4357
   Botonaki A, 2006, BRIT FOOD J, V108, P77, DOI 10.1108/00070700610644906
   Bredahl L, 2004, FOOD QUAL PREFER, V15, P65, DOI 10.1016/S0950-3293(03)00024-7
   Carfora V, 2019, FOOD QUAL PREFER, V76, P1, DOI 10.1016/j.foodqual.2019.03.006
   Chiriaco MV, 2017, J CLEAN PROD, V153, P309, DOI 10.1016/j.jclepro.2017.03.111
   Da Cunha DT, 2019, BRIT FOOD J, V121, P1579, DOI 10.1108/BFJ-08-2018-0503
   Ellison B, 2016, FOOD QUAL PREFER, V49, P140, DOI 10.1016/j.foodqual.2015.11.013
   FORNELL C, 1981, J MARKETING RES, V18, P39, DOI 10.2307/3151312
   Gallarza MG, 2006, TOURISM MANAGE, V27, P437, DOI 10.1016/j.tourman.2004.12.002
   Gassler B, 2019, INT J WINE BUS RES, V31, P221, DOI 10.1108/IJWBR-09-2017-0062
   Gilg AW, 2000, J ENVIRON MANAGE, V60, P195, DOI 10.1006/jema.2000.0383
   Gleim MR, 2013, J RETAILING, V89, P44, DOI 10.1016/j.jretai.2012.10.001
   Gong X, 2020, INFORM MANAGE-AMSTER, V57, DOI 10.1016/j.im.2019.103250
   Hair J., 2010, MULTIVARIATE DATA AN
   Hair JF, 2012, J ACAD MARKET SCI, V40, P414, DOI 10.1007/s11747-011-0261-6
   Hamzaoui-Essoussi L, 2013, J RETAIL CONSUM SERV, V20, P292, DOI 10.1016/j.jretconser.2013.02.002
   Hansmann R, 2020, J CLEAN PROD, V275, DOI 10.1016/j.jclepro.2020.123058
   Hayes A.F., 2018, INTRO MEDIATION MODE
   Hidalgo-Baz M, 2017, FOOD QUAL PREFER, V62, P31, DOI 10.1016/j.foodqual.2017.06.008
   Hobbs JE, 2015, FOOD POLICY, V52, P71, DOI 10.1016/j.foodpol.2014.10.017
   Husic-Mehmedovic M, 2017, BRIT FOOD J, V119, P1410, DOI 10.1108/BFJ-07-2016-0343
   Hwang J, 2019, J RETAIL CONSUM SERV, V47, P293, DOI 10.1016/j.jretconser.2018.12.005
   Hyland C, 2019, ENVIRON RES, V171, P568, DOI 10.1016/j.envres.2019.01.024
   Janssen M, 2018, FOOD QUAL PREFER, V68, P19, DOI 10.1016/j.foodqual.2018.02.002
   Janssen M, 2012, FOOD QUAL PREFER, V25, P9, DOI 10.1016/j.foodqual.2011.12.004
   Khare A, 2017, INT J RETAIL DISTRIB, V45, P969, DOI 10.1108/IJRDM-07-2016-0109
   Konuk FA, 2020, J RETAIL CONSUM SERV, V54, DOI 10.1016/j.jretconser.2019.101955
   Konuk FA, 2019, FOOD RES INT, V116, P724, DOI 10.1016/j.foodres.2018.09.003
   Konuk FA, 2018, J RETAIL CONSUM SERV, V43, P304, DOI 10.1016/j.jretconser.2018.04.011
[truncated: 56,935 more chars]
